# Supplementary material for: Impaired function and delayed regeneration of dendritic cells in COVID-19
Source: PLoS Pathog. 2021 Oct 6;17(10):e1009742. doi: 10.1371/journal.ppat.1009742 (PMC8523079; doi:10.1371/journal.ppat.1009742)
Supplement: S1 Table — (XLSX) [file ppat.1009742.s010.xlsx]

## Sheet: Cohort summary
Cohort number	Cohort description	Staining panel	Figures	Fresh or Cryo
Cohort 1	Summary cohort	Panel 1, 2, 3	F1a, b F2 a, b, c, d, e, 2, f, F3 a, b, c, d, e, f , F4 d, F8 h, i, S1 a, b, d, S8, S5 a, b, c, d	Fresh, Cryo
Cohort 2	Cryo/Activation cohort	Panel 1	F4 a, b, c, e, f, g, h, i, S3, S6	Cryo
Cohort 3	AgeEffect/ACE2 Cohort	Panel 2	F4 c, S1 c, S4 a, b, c, d	Cryo
Cohort 4	Ki67 Cohort	Panel 3	F5 a, b, c, d, e, f, S7	Fresh
Cohort 5	Progenitor Cohort	Panel 4	S1 e, f, g	Fresh
Cohort 6	Coculture cohort	Panel 5, 6	F6, a, b, c, d, e	Fresh, Cryo
Cohort 7	Summary cohort - T/B	Panel 7, 8	F7 a, b, d, e, f, g, h, F8 a, b, c, d, e, g, S5 a, d, e, f, g	Fresh, Cryo
Cohort 8	Tfh and Th subset cohort	Panel 7, 8	S9 b, c	Fresh
Cohort 9	AgeEffect/ACE2 Cohort - T/B	Panel 9	S9	Fresh, Cryo

## Sheet: Cohort 1
Clinical and biographical data
Median (Range)	Healthy/non-CoV hospitalized	Mild/Moderate	Severe	Recovered
Number of patients	27 / 4	39	18	11 (3 from M/S cohort)
Age	42 (22-81)	58 (27-89)	71 (40-87)	56 (25-88)
Gender (male)	0.58	0.77	0.61	54.5%
Cardiovascular Disease	19.3%	53.8 %	70.8%	45.5%
Diabetes	3.2%	20.5%	0.5	27.3%
Chronic lung disease	3.2%	10.3%	22.2%	9.1%
Malignancy	3.2%	7.7%	27.8%	18.2%
Chemotherapy	0	0	16.7%	9.1%
Chronic kidney disease	0	15.4%	16.7%	18.2%
Immunosuppression	3.2%	15.4%	27.8%	18.2%
WHO Score Admission	0	3 (1-4)	4 (0-6)	1 (0-4)
WHO Score Max	0	3 (1-4)	6 (5-8)	3 (1-6)
WHO Score Discharge	0	1 (1-2)	2 (0-8)	1 (0-2)
Death	0	0	38.9%	0
Hospitalization length (days)	0 (0-26)	10 (0-61)	41 (5-152)	17 (0-140)
Mechanical Ventiltation (days)	0 (0-1)	0 (0)	14 (0-131)	0 (0-98)
Time diagnostic PCR to probe date (days)	NA	6 (0-47)	12.5 (0-70)	56 (35-106)
Time symptom onset to diagnosis (days)	NA	2 (0-10)	1.5 (-19-17)	0 (-19-3)
Time symptom onset to probe date (days)	NA	9 (2-24)	16.5 (4-70)	53 (16-109)
Therapy Glucocorticoid	9.7%	25.6%	61.1%	18.2%
Therapy Hydroxychloroquine	0	5.1%	16.7%	0
Therapy Convalescent Plasma	0	0	22.2%	9.1%
Therapy Remdesivir	0	12.8%	5.6%	0
Laboratory values
Mean (SD)	non-CoV hospitalized	Mild/Moderate	Severe	Recovered	Reference values
max Leukocytes (G/L) mean (SD)	18 (4.4)	8.9 (3.6)	20.1 (11.7)	8.6 (7.1)	3.9 - 10.4 G/l
max Neutrophils (%)	83 (4)	73.5 (13.6)	85.6 (8.2)	77.9 (15.5)	46 - 71 %
max Neutrophils (G/L)	14.4 (4.8)	6.3 (2.9)	16.2 (11.6)	6.5 (6)	1.8 - 7.4 G/l
min Lymphocytes (%)	8.7 (4.7)	24.3 (17.8)	8.5 (10.6)	16.4 (16.7)	18 - 48 %
min Lymphocytes (G/L)	1.3 (0.2)	1 (0.5)	0.5 (0.4)	0.4 (0.3)	1.1 - 3.6 G/l
min Monocytes (%)	5.7 (2)	5.8 (3.2)	2.2 (1.5)	4.4 (3,2)	4 - 15 %
min Monocytes (G/L)	0.9 (0.8)	0.4 (0.2)	0.3 (0.2)	0.2 (0.1)	0.25 - 0.87 G/l
max CRP (mg/dl)	11.9 (7.8)	8.4 (7.5)	20.8 (9,5)	9.4 (12.1)	≤ 0.5 mg/dl
max PCT (ng/ml)	1.4 (1.4)	1 (2)	5.7 (10.1)	1.7 (1,7)	≤ 0.1 ng/ml
max D-Dimer (µg/ml)	5.6 (7.2)	2.4 (4)	9.4 (9.8)	7.9 (10.2)	≤ 0.5 µg/ml
max Ferritin (ng/ml)	404 (275.5)	1256 (2084)	3222 (3673)	1854 (2070)	15 - 400 ng/ml
max Fibrinogen (mg/dl)	535 (303.5)	550 (149)	721.8 (148.1)	533.8 (265)	200 - 450 mg/dl
max IL6 (pg/ml)	125 (92.9)	139.5 (260)	1990 (3827)	307.1 (587.5)	≤ 5.9 pg/ml
max INR	1.3 (0.1)	1.1 (0.2=	1.5 (0.35)	1.3 (0.3)	0.8 - 1.2
nearest Leukocytes	15.7 (7.4)	7.1 (3.3)	9.2 (3.3)	6.2 (4)	3.9 - 10.4 G/l
nearest Neutrophils (%)	73.3 (17.8)	67.4 (13.9)	77.3 (12.7)	69 (17)	46 - 71 %
nearest Neutrophils (G/L)	11.4 (8)	4.7 (2,8)	7.2 (3.1)	4.1 (3.1)	1.8 - 7.4 G/l
nearest Lymphocytes (%)	14.3 (13.7)	25.5 (11.2)	13.3 (6.9)	27.8 (14.4)	18 - 48 %
nearest Lymphocytes (G/L)	1.3 (0.2)	1.5 (0.7)	1 (0.6)	0.9 (0.2)	1.1 - 3.6 G/l
nearest Monocytes (%)	7.3 (2)	10.1 (4.9)	8.4 (4.8)	10.8 (1.9)	4 - 15 %
nearest Monocytes (G/L)	1 (0.7)	0.6 (0.3)	0.7 (0.4)	0.7 (0.4)	0.25 - 0.87 G/l
Neutrophil to Lymphocyte Ratio	11.2 (5.2)	3.9 (3.9)	15.8 (21.8)	3.2 (2.6)	1.7 - 2.1
nearest CRP (mg/dl)	8 (8.3)	3.8 (3.7)	11.7 (10.3)	7.4 (12.3)	≤ 0.5 mg/dl
nearest PCT (ng/ml)	0.6 (0.5)	0.9 (2)	2 (2.7)	1.7 (1.7)	≤ 0.1 ng/ml
nearest D-Dimer (µg/ml)	5.5 (7.4)	1.5 (1.8)	4.3 (4.4)	4 (2.1)	≤ 0.5 µg/ml
nearest Ferritin (ng/ml)	385 (280)	1068 (1713)	2019 (2037)	1518 (1576)	15 - 400 ng/ml
nearest Fibrinogen (mg/dl)	453.7 (337.1)	487.4 (99.5)	596.1 (145.4)	443.8 (208.9)	200 - 450 mg/dl
nearest IL6 (pg/ml)	104.5 (92.7)	48.2 (131.4)	248.8 (390.7)	258.6 (608.3)	≤ 5.9 pg/ml
nearest INR	1.3 (0.1)	1 (0.1)	1.4 (0.2)	1.2 (0.2)	0.8 - 1.2

## Sheet: Cohort 2
Clinical and biographical data
	Healthy	Mild/Moderate	Severe
Number of patients	11	20	6
Age	28 (22-54)	58.5 (27-69)	69 (40-81)
Gender	36.3%	0.7	83.3%
Cardiovascular Disease	0	0.55	0.5
Diabetes	0	0.25	0.5
Chronic lung disease	0	0.1	0
Malignancy	0	0.15	0
Chemotherapy	0	0	0
Chronic kidney disease	0	0.1	0
Immunosuppression	0	0.15	0
WHO Score Admission	0	2 (0-3)	3.5 (2-4)
WHO Score Max	0	3 (1-4)	6 (6-8)
WHO Score Discharge	0	1 (0-2)	2 (1-8)
Death	0	0	33.3%
Hospitalization length (days)	0	9 (0-61)	20.5 (10-65)
Mechanical Ventiltation (days)	0	0 (0)	13 (2-61)
Time diagnostic PCR to probe date (days)	NA	6 (0-12)	3.5 (2-17)
Time symptom onset to diagnosis (days)	NA	2 (0-10)	7 (0-10)
Time symptom onset to probe date (days)	NA	10 (2-20)	11 (4-23)
Therapy Glucocorticoid	0	0	0.5
Therapy Hydroxychloroquine	0	0.1	33.3%
Therapy Convalescent Plasma	0	0	0
Therapy Remdesivir	0	0	0
Laboratory values
	Healthy	Mild/Moderate	Severe	Reference values
max Leukocytes (G/L)	NA	7.6 (1)	15 (2.3)	3.9 - 10.4 G/l
max Neutrophils (%)	NA	73.7 (18.1)	83 (10.9)	46 - 71 %
max Neutrophils (G/L)	NA	5.9 (2.1)	12.1 (2.7)	1.8 - 7.4 G/l
min Lymphocytes (%)	NA	35.5 (20.4)	20.2 (10.8)	18 - 48 %
min Lymphocytes (G/L)	NA	0.9 (0,5)	0.6 (0.5)	1.1 - 3.6 G/l
min Monocytes (%)	NA	5.4 (3.2)	1.5 (0,8)	4 - 15 %
min Monocytes (G/L)	NA	0.4 (0.2)	0.3 (0.1)	0.25 - 0.87 G/l
max CRP (mg/dl)	NA	9.3 (8.7)	24.7 (9.9)	≤ 0.5 mg/dl
max PCT (ng/ml)	NA	0.9 (1.4)	11.7 (16)	≤ 0.1 ng/ml
max D-Dimer (µg/ml)	NA	2.4 (3.2)	7.6 (11.6)	≤ 0.5 µg/ml
max Ferritin (ng/ml)	NA	1471 (2939)	2905 (4570)	15 - 400 ng/ml
max Fibrinogen (mg/dl)	NA	614.1 (164.7)	711.5 (131)	200 - 450 mg/dl
max IL6 (pg/ml)	NA	187.3 (340)	4879 (5850)	≤ 5.9 pg/ml
max INR	NA	1.1 (0.2)	1.5 (0.5)	0.8 - 1.2
nearest Leukocytes	NA	6.2 (2.3)	7.2 (1.9)	3.9 - 10.4 G/l
nearest Neutrophils (%)	NA	69.7 (16.7)	75.8 (17.2)	46 - 71 %
nearest Neutrophils (G/L)	NA	4.4 (2.3)	6.1 (1.9)	1.8 - 7.4 G/l
nearest Lymphocytes (%)	NA	25.5 (11.5)	14.3 (7.7)	18 - 48 %
nearest Lymphocytes (G/L)	NA	1.4 (0.6)	0.9 (0.7)	1.1 - 3.6 G/l
nearest Monocytes (%)	NA	10.8 (3.6)	9.5 (7.1)	4 - 15 %
nearest Monocytes (G/L)	NA	0.6 (0.3)	0.5 (0.1)	0.25 - 0.87 G/l
Neutrophil to Lymphocyte Ratio	NA	3.8 (2.6)	11.8 (3.6)	1.7 - 2.1
nearest CRP (mg/dl)	NA	4.2 (3.8)	14.6 (10.8)	≤ 0.5 mg/dl
nearest PCT (ng/ml)	NA	0.7 (1.4)	2.9 (3.8)	≤ 0.1 ng/ml
nearest D-Dimer (µg/ml)	NA	1.9 (2.3)	2.6 (2.7)	≤ 0.5 µg/ml
nearest Ferritin (ng/ml)	NA	1212 (2404)	1805 (2676)	15 - 400 ng/ml
nearest Fibrinogen (mg/dl)	NA	522.7 (95,3)	609.8 (139)	200 - 450 mg/dl
nearest IL6 (pg/ml)	NA	82.7 (191.8)	197.6 (193.8)	≤ 5.9 pg/ml
nearest INR	NA	1 (0.2)	1.1 (0.3)	0.8 - 1.2

## Sheet: Cohort 3
Clinical and biographical data
	Healthy 1 (from cohort 2)	Healthy 2	Mild/Moderate	Severe
Number of patients	11	8	13	2
Age	28 (22-54)	64 (56-81)	58 (38-82)	82.5 (78-87)
Gender male	36.3%	0.625	1	0.5
Cardiovascular Disease	0	0	0.538	1
Diabetes	0	0	7.7%	0
Chronic lung disease	0	0	15.4%	0.5
Malignancy	0	0	0	0
Chemotherapy	0	0	0	0
Chronic kidney disease	0	0	15.4%	0
Immunosuppression	0	0	23.1%	0
WHO Score Admission	0	0	3 (1-4)	3
WHO Score Max	0	0	4 (3-4)	7 (6-8)
WHO Score Discharge	0	0	1 (0-2)	5 (2-8)
Death	0	0	0	0.5
Hospitalization length (days)	0	0	13 (5-50)	38.5 (9-68)
Mechanical Ventiltation (days)	0	0	0	7 (0-14)
Time diagnostic PCR to probe date (days)	NA	NA	5 (2-15)	7.5 (7-8)
Time symptom onset to diagnosis (days)	NA	NA	NA	NA
Time symptom onset to probe date (days)	NA	NA	7 (7-8)	NA
Therapy Glucocorticoid	0	0	76.9%	0.5
Therapy Hydroxychloroquine	0	0	0	0
Therapy Convalescent Plasma	0	0	0	0
Therapy Remdesivir	0	0	38.5%	0.5
Laboratory values
	Healthy 1	Healthy 2	Mild/Moderate	Severe	Reference values
max Leukocytes (G/L)	NA	NA	10.2 (4.1)	15.4 (7)	3.9 - 10.4 G/l
max Neutrophils (%)	NA	NA	75.7 (9.7)	86 (8.5)	46 - 71 %
max Neutrophils (G/L)	NA	NA	7.2 (3.9)	6.7 (5.5)	1.8 - 7.4 G/l
min Lymphocytes (%)	NA	NA	14.3 (7)	7.5 (6.4)	18 - 48 %
min Lymphocytes (G/L)	NA	NA	1 (0.5)	0.4 (0.1)	1.1 - 3.6 G/l
min Monocytes (%)	NA	NA	6.2 (3.2)	5 (2.8)	4 - 15 %
min Monocytes (G/L)	NA	NA	0.4 (0.3)	0.3 (0.1)	0.25 - 0.87 G/l
max CRP (mg/dl)	NA	NA	5.9 (3.5)	9.1 (11.74)	≤ 0.5 mg/dl
max PCT (ng/ml)	NA	NA	0.2 (0.2)	3.3 (0)	≤ 0.1 ng/ml
max D-Dimer (µg/ml)	NA	NA	1 (1)	6.5 (8.4)	≤ 0.5 µg/ml
max Ferritin (ng/ml)	NA	NA	939.4 (688)	528.5 (628.6)	15 - 400 ng/ml
max Fibrinogen (mg/dl)	NA	NA	501.8 (134.2)	445 (0)	200 - 450 mg/dl
max IL6 (pg/ml)	NA	NA	64.1 (41.6)	282.6 (376.8)	≤ 5.9 pg/ml
max INR	NA	NA	1.1 (0.1)	1.8 (0.1)	0.8 - 1.2
nearest Leukocytes	NA	NA	8.2 (3.9)	9.8 (0.8)	3.9 - 10.4 G/l
nearest Neutrophils (%)	NA	NA	66.2 (12.5)	76.5 (5)	46 - 71 %
nearest Neutrophils (G/L)	NA	NA	5.4 (3.5)	4.8 (2.8)	1.8 - 7.4 G/l
nearest Lymphocytes (%)	NA	NA	22.9 (10)	13.5 (2.1)	18 - 48 %
nearest Lymphocytes (G/L)	NA	NA	1.5 (0.6)	0.9 (0.7)	1.1 - 3.6 G/l
nearest Monocytes (%)	NA	NA	9.6 (7)	7 (0)	4 - 15 %
nearest Monocytes (G/L)	NA	NA	0.6 (0.4)	0.4 (0.3)	0.25 - 0.87 G/l
Neutrophil to Lymphocyte Ratio	NA	NA	4.4 (5.7)	13.4 (15.5)	1.7 - 2.1
nearest CRP (mg/dl)	NA	NA	2.2 (2)	3 (3.9)	≤ 0.5 mg/dl
nearest PCT (ng/ml)	NA	NA	0.1 (0.05)	1.5 (0)	≤ 0.1 ng/ml
nearest D-Dimer (µg/ml)	NA	NA	0.7 (0.4)	6.5 (8.5)	≤ 0.5 µg/ml
nearest Ferritin (ng/ml)	NA	NA	880.3 (714)	506 (613.8)	15 - 400 ng/ml
nearest Fibrinogen (mg/dl)	NA	NA	444.2 (110.1)	445 (0)	200 - 450 mg/dl
nearest IL6 (pg/ml)	NA	NA	14.7 (12)	134.6 (180.2)	≤ 5.9 pg/ml
nearest INR	NA	NA	1 (0.11)	1.3 (0.4)	0.8 - 1.2

## Sheet: Cohort 4
Clinical and biographical data
	Healthy/non-CoV hospitalized	Mild/Moderate	Severe	Recovered
Number of patients	16	9	12	11
Age	38.5 (25-81)	57 (32-89)	71 (43-81)	56 (25-88)
Gender	0.69	66.7%%	58.3%	54.5%
Cardiovascular Disease	12.5%	55.6%	91.6%	45.5%
Diabetes	0	33.3%	58.3%	27.3%
Chronic lung disease	6.3%	0	0.25	9.1%
Malignancy	6.3%	11.1%	41.6%	18.2%
Chemotherapy	0	0	0.25	9.1%
Chronic kidney disease	0	22.2%	0.25	18.2%
Immunosuppression	6.3%	22.2%	41.6%	18.2%
WHO Score Admission	0	2 (0-4)	4 (0-6)	1 (0-4)
WHO Score Max	0	3 (1-4)	6.5 (5-8)	3 (1-6)
WHO Score Discharge	0	1 (0-2)	5 (1-8)	1 (0-2)
Death	0	0	0.5	0
Hospitalization length (days)	0 (0-26)	11 (5-58)	65 (5-152)	17 (0-140)
Mechanical Ventiltation (days)	0 (0-1)	0 (0)	19.5 (0-131)	0 (0-98)
Time diagnostic PCR to probe date (days)	NA	10 (3-47)	32 (4-70)	56 (35-106)
Time symptom onset to diagnosis (days)	NA	3 (0-10)	0-5 (-19-17)	0 (-19-3)
Time symptom onset to probe date (days)	NA	13 (5-26)	34.5 (-19-17)	53 (16-109)
Therapy Glucocorticoid	18.7%	0	0.75	18.2%
Therapy Hydroxychloroquine	0	0	16.6%	0
Therapy Convalescent Plasma	0	0	33.3%	9.1%
Therapy Remdesivir	0	0	0	0
Laboratory values
	non-CoV hospitalized	Mild/Moderate	Severe	Recovered	Reference values
max Leukocytes (G/L)	18 (4.4)	8.8 (4.5)	22.5 (13.6)	8.6 (7.1)	3.9 - 10.4 G/l
max Neutrophils (%)	82.7 (4)	67.2 (24--95)	87.9 (6.2)	77.9 (15.5)	46 - 71 %
max Neutrophils (G/L)	14.4 (4.8)	5.4 (2.7)	19.3 (12.9)	6.5 (6)	1.8 - 7.4 G/l
min Lymphocytes (%)	8.7 (4.7)	17.7 (12.7)	1.7 (1.2)	16.4 (16.7)	18 - 48 %
min Lymphocytes (G/L)	1.3 (0.2)	1.1 (0.6)	0.4 (0.3)	0.4 (0.3)	1.1 - 3.6 G/l
min Monocytes (%)	5.7 (2)	5.6 (3.2)	1.9 (1)	4.4 (3,2)	4 - 15 %
min Monocytes (G/L)	0.9 (0.8)	0.5 (0.3)	0.3 (0,2)	0.2 (0.1)	0.25 - 0.87 G/l
max CRP (mg/dl)	11.9 (7.9)	12.2 (11)	21.5 (8.2)	9.4 (12.1)	≤ 0.5 mg/dl
max PCT (ng/ml)	1.4 (1.4)	1.8 (3)	4.5 (8.1)	1.7 (1,7)	≤ 0.1 ng/ml
max D-Dimer (µg/ml)	5.6 (7.3)	4.6 (6.5)	11.9 (10.9)	7.9 (10.2)	≤ 0.5 µg/ml
max Ferritin (ng/ml)	404 (275.7)	2850 (3782)	4246 (3961)	1854 (2070)	15 - 400 ng/ml
max Fibrinogen (mg/dl)	525 (303.5)	546.7 (172.6)	734.2 (144)	533.8 (265)	200 - 450 mg/dl
max IL6 (pg/ml)	125 (92.9)	223.4 (357.5)	2523 (4632)	307.1 (587.5)	≤ 5.9 pg/ml
max INR	1.3 (0.1)	1.1 (0.2)	1.6 (0.4)	1.3 (0.3)	0.8 - 1.2
nearest Leukocytes	15.7 (7.4)	6.6 (3.8)	9.8 (3.6)	6.2 (4)	3.9 - 10.4 G/l
nearest Neutrophils (%)	73.3 (17.7)	63.2 (17.8)	80.4 (11.2)	69 (17)	46 - 71 %
nearest Neutrophils (G/L)	11.3 (8)	3.7 (2.4)	8 (3.2)	4.1 (3.1)	1.8 - 7.4 G/l
nearest Lymphocytes (%)	14.3 (13.7)	33.7 (14.3)	12.7 (7.6)	27.8 (14.4)	18 - 48 %
nearest Lymphocytes (G/L)	1.3 (0.2)	1.7 (1.1)	0.9 (0,5)	0.9 (0.2)	1.1 - 3.6 G/l
nearest Monocytes (%)	7.3 (2.1)	10.8 (3.9)	8.9 (5.5)	10.8 (1.9)	4 - 15 %
nearest Monocytes (G/L)	1 (0.7)	0.5 (0.3)	0.8 (0,4)	0.7 (0.4)	0.25 - 0.87 G/l
Neutrophil to Lymphocyte Ratio	11.2 (5.2)	3.1 (2.4)	17.6 (26.8)	3.2 (2.6)	1.7 - 2.1
nearest CRP (mg/dl)	8 (8.3)	6.4 (5)	12.6 (10.2)	7.4 (12.3)	≤ 0.5 mg/dl
nearest PCT (ng/ml)	0.6 (0.5)	1.6 (3)	1.7 (2.2)	1.7 (1.7)	≤ 0.1 ng/ml
nearest D-Dimer (µg/ml)	5.5 (7.4)	2 (1.5)	4.7 (4.4)	4 (2.1)	≤ 0.5 µg/ml
nearest Ferritin (ng/ml)	385 (279.9)	2379 (3056)	2593 (2183)	1518 (1576)	15 - 400 ng/ml
nearest Fibrinogen (mg/dl)	453.7 (337.1)	502.7 (81.7)	602.9 (148.4)	443.8 (208.9)	200 - 450 mg/dl
nearest IL6 (pg/ml)	104.5 (92.7)	31.5 (24.6)	287.9 (459)	258.6 (608.3)	≤ 5.9 pg/ml
nearest INR	1.3 (0.1)	1 (0.1)	1.2 (0.2)	1.2 (0.2)	0.8 - 1.2

## Sheet: Cohort 5
Clinical data: Cohort 5
	Healthy/non-CoV hospitalized	Mild/Moderate	Severe	Recovered
Number of patients	13	7	9	2
Age	32 (22-63)	68 (20-82)	51 (39-72)	54 (31-77)
Gender	38.5	14.3	55.6	50
WHO Score Max	0 (0-0)	4 (4-4)	3 (1-7)	6 (6-6)
Time symptom onset to diagnosis (days)	0 (0-0)	0 (-1-7)	1 (-2-17)	0 (0-0)

## Sheet: Cohort 6
Clinical data: cohort 6
	Healthy/non-CoV hospitalized	Mild/Moderate/severe
Number of patients	6	10
Age	49 (26-57)	58.5 (31-86)
Gender (male)	83.3%	1
WHO Score Max	0	3 (2-8)
Time diagnostic PCR to probe date (days)	NA	6 (1-18)

## Sheet: Cohort 7
Clinical and biographical data
	Healthy/non-CoV hospitalized	Mild/Moderate	Severe	Recovered
Number of patients	24	35	16	7
Age (median, range)	41 (22-76)	59 (29-89)	72 (40-87)	38 (25-70)
Gender (male)	37.5	20	25	71.4
Cardiovascular Disease	12.5	54.3	75	14.3
Diabetes	4.2	25.7	50	0
Chronic lung disease	0	11.4	25	0
Malignancy	0	11.4	25	0
Chemotherapy	0	0	18.8	0
Chronic kidney disease	0	14.3	18.8	14.3
Immunosuppression	0	14.3	25	14.3
WHO Score Admission (median, range)	0	3	4	1
WHO Score Max (median, range)	0 (0-0)	3 (1-4)	6 (5-8)	1 (1-4)
WHO Score Discharge (median, range)	0 (0-0)	1 (0-3)	2 (1-8)	1 (0-1)
Death	0	0	37.5	0
Hospitalization length (days) (median, range)	0 (0-26)	11,5 (0-61)	41 (5-140)	6 (0-46)
Mechanical Ventiltation (days)	0 (0-1)	0 (0-0)	14 (0-98)	0 (0-0)
Time diagnostic PCR to probe date (days) (median, range)	0 (0-0)	5,5 (0-54)	12,5 (2-49)	58 (4-106)
Time symptom onset to diagnosis (days) (median, range)	0 (0-0)	1,5 (-5-10)	1 (-19-10)	0,5 (-1-5)
Time symptom onset to probe date (days) (median, range)	0 (0-27)	10 (0-49)	15 (4-51)	67 (9-109)
Therapy Glucocorticoid	8.3	20	68.8	0
Therapy Hydroxychloroquine	0	5.7	12.5	0
Therapy Convalescent Plasma	0	0	25	0
Therapy Remdesivir	0	8.6	6.3	0
Laboratory values
	non-CoV hospitalized	Mild/Moderate	Severe	Recovered	Reference values
max Leukocytes (G/L) (mean, SD)	19,1 (1,2)	8,5 (3,4)	19,7 (12,2)	4,8 (4,5)	3.9 - 10.4 G/l
max Neutrophils (%) (mean, SD)	85	73,4 (14,8)	86,5 (7,8)	68 (15,8)	46 - 71 %
max Neutrophils (G/L) (mean, SD)	15.5	6 (2,7)	16 (12,1)	3,1 (4,3)	1.8 - 7.4 G/l
min Lymphocytes (%) (mean, SD)	7	28,7 (22,2)	10,6 (11,1)	24,6 (14,6)	18 - 48 %
min Lymphocytes (G/L) (mean, SD)	1.3	1 (0,5)	0,4 (0,3)	0,6 (0,2)	1.1 - 3.6 G/l
min Monocytes (%) (mean, SD)	4	6 (3,3)	2,2 (1,6)	5,6 (3,7)	4 - 15 %
min Monocytes (G/L) (mean, SD)	0.4	0,4 (0,2)	0,3 (0,1)	0,3 (0,1)	0.25 - 0.87 G/l
max CRP (mg/dl) (mean, SD)	12,4 (9,8)	9,1 (9,1)	21,9 (10,1)	2,6 (14,4)	≤ 0.5 mg/dl
max PCT (ng/ml) (mean, SD)	0.4	0,6 (1)	8,1 (12,2)	0,4 (16,8)	≤ 0.1 ng/ml
max D-Dimer (µg/ml) (mean, SD)	0.6	2,9 (4,4)	9,7 (11,1)	3,4 (16)	≤ 0.5 µg/ml
max Ferritin (ng/ml) (mean, SD)	382	1439,1 (2328,1)	3176,9 (3619,8)	926,8 (4675,1)	15 - 400 ng/ml
max Fibrinogen (mg/dl) (mean, SD)	496	557,2 (173,8)	714,9 (150,9)	371 (199,6)	200 - 450 mg/dl
max IL6 (pg/ml) (mean, SD)	111,1 (76,3)	192,7 (320)	2781,8 (4409,9)	26,2 (4366,1)	≤ 5.9 pg/ml
max INR (mean, SD)	1,3 (0,1)	1,1 (0,2)	1,5 (0,3)	1,2 (0,4)	0.8 - 1.2
nearest Leukocytes (mean, SD)	17,8 (3)	6,6 (3,2)	9,6 (3,3)	3,9 (1,8)	3.9 - 10.4 G/l
nearest Neutrophils (%) (mean, SD)	82	66,1 (14,5)	79,1 (12,9)	60,8 (16,9)	46 - 71 %
nearest Neutrophils (G/L) (mean, SD)	12.8	4,2 (2,5)	7,6 (3,1)	2,3 (2)	1.8 - 7.4 G/l
nearest Lymphocytes (%) (mean, SD)	8	26,8 (11,1)	14,2 (7)	34,4 (14,2)	18 - 48 %
nearest Lymphocytes (G/L) (mean, SD)	1.3	1,5 (0,7)	1 (0,6)	0,8 (0,3)	1.1 - 3.6 G/l
nearest Monocytes (%) (mean, SD)	5	11,1 (5,3)	9,3 (6)	10,6 (4,9)	4 - 15 %
nearest Monocytes (G/L) (mean, SD)	0.8	0,6 (0,3)	0,6 (0,4)	0,5 (0,2)	0.25 - 0.87 G/l
Neutrophil to Lymphocyte Ratio (mean, SD)	12.4	3,6 (2,5)	11,2 (7,3)	2,1 (5,5)	1.7 - 2.1
nearest CRP (mg/dl) (mean, SD)	7 (9,1)	4 (3,9)	14,2 (10,3)	1,3 (10)	≤ 0.5 mg/dl
nearest PCT (ng/ml) (mean, SD)	0.2	0,5 (1)	2,6 (2,9)	0,3 (2,8)	≤ 0.1 ng/ml
nearest D-Dimer (µg/ml) (mean, SD)	0.3	1,8 (2)	4,5 (4,6)	3 (2,5)	≤ 0.5 µg/ml
nearest Ferritin (ng/ml) (mean, SD)	325	1242,3 (1905,8)	2310,3 (2252,7)	885,5 (2783,5)	15 - 400 ng/ml
nearest Fibrinogen (mg/dl) (mean, SD)	282	485,9 (104,2)	625,6 (147,2)	309,3 (226,5)	200 - 450 mg/dl
nearest IL6 (pg/ml) (mean, SD)	70,2 (42,2)	55,3 (145)	285,1 (403,7)	14,1 (85,9)	≤ 5.9 pg/ml
nearest INR (mean, SD)	1,3 (0,1)	1 (0,1)	1,2 (0,2)	1,1 (0,3)	0.8 - 1.2

## Sheet: Cohort 8
Clinical and biographical data
	Healthy/non-CoV hospitalized	Mild/Moderate	Severe	Recovered
Number of patients	22	16	10	7
Age (median, range)	45 (22-76)	58 (32-89)	72 (43-87)	38 (25-84)
Gender (male)	41	13	30	57
Cardiovascular Disease	14	50	90	29
Diabetes	5	25	50	0
Chronic lung disease	0	13	40	0
Malignancy	0	6	40	14
Chemotherapy	0	0	30	0
Chronic kidney disease	0	13	30	29
Immunosuppression	0	19	40	14
WHO Score Admission (median, range)	0	3	4	1
WHO Score Max (median, range)	0 (0-0)	4 (0-4)	6 (5-8)	1 (1-4)
WHO Score Discharge (median, range)	0 (0-0)	1 (0-3)	2 (1-8)	1 (0-2)
Death	0	0	40	0
Hospitalization length (days) (median, range)	0 (0-26)	13 (0-61)	67 (5-140)	6 (0-46)
Mechanical Ventiltation (days)	0 (0-1)	0 (0-0)	16 (0-98)	0 (0-0)
Time diagnostic PCR to probe date (days) (median, range)	0 (0-0)	5 (0-37)	24 (4-49)	58 (48-106)
Time symptom onset to diagnosis (days) (median, range)	0 (0-0)	0 (0-10)	0 (-19-7)	0 (-5-3)
Time symptom onset to probe date (days) (median, range)	0 (0-27)	9 (0-37)	18 (5-51)	67 (47-109)
Therapy Glucocorticoid	9	44	80	0
Therapy Hydroxychloroquine	0	0	0	0
Therapy Convalescent Plasma	0	0	40	0
Therapy Remdesivir	0	19	10	0
Laboratory values
	non-CoV hospitalized	Mild/Moderate	Severe	Recovered	Reference values
max Leukocytes (G/L) (mean, SD)	19,1 (1,2)	9,9 (4,3)	23,4 (15,5)	4,8 (2,8)	3.9 - 10.4 G/l
max Neutrophils (%) (mean, SD)	85	73,2 (10,2)	88,5 (4,3)	68 (13,3)	46 - 71 %
max Neutrophils (G/L) (mean, SD)	15.5	6,6 (3,4)	19 (15,7)	3,1 (2,7)	1.8 - 7.4 G/l
min Lymphocytes (%) (mean, SD)	7	20,8 (21,4)	3,1 (3,6)	24,6 (16,2)	18 - 48 %
min Lymphocytes (G/L) (mean, SD)	1.3	1 (0,5)	0,4 (0,2)	0,6 (0,2)	1.1 - 3.6 G/l
min Monocytes (%) (mean, SD)	4	6,4 (3,5)	2,8 (1,9)	5,6 (3,5)	4 - 15 %
min Monocytes (G/L) (mean, SD)	0.4	0,5 (0,3)	0,3 (0,1)	0,3 (0,1)	0.25 - 0.87 G/l
max CRP (mg/dl) (mean, SD)	12,4 (9,8)	9,8 (9,6)	18,7 (9,6)	2,6 (2,3)	≤ 0.5 mg/dl
max PCT (ng/ml) (mean, SD)	0.4	0,4 (0,4)	2,7 (2,2)	0,4 (0,1)	≤ 0.1 ng/ml
max D-Dimer (µg/ml) (mean, SD)	0.6	3,5 (5,5)	8,8 (9,2)	3,4 (1,8)	≤ 0.5 µg/ml
max Ferritin (ng/ml) (mean, SD)	382	1370,1 (1488,1)	2449,9 (2010,5)	926,8 (1289,2)	15 - 400 ng/ml
max Fibrinogen (mg/dl) (mean, SD)	496	507,4 (175,2)	714,8 (182,2)	371 (97,6)	200 - 450 mg/dl
max IL6 (pg/ml) (mean, SD)	111,1 (76,3)	186,6 (298,3)	605,3 (556,5)	26,2 (22,3)	≤ 5.9 pg/ml
max INR (mean, SD)	1,3 (0,1)	1,1 (0,1)	1,5 (0,3)	1,2 (0,3)	0.8 - 1.2
nearest Leukocytes (mean, SD)	17,8 (3)	7,3 (4,1)	11,5 (2,9)	3,9 (1,7)	3.9 - 10.4 G/l
nearest Neutrophils (%) (mean, SD)	82	63 (10,9)	80,4 (9,9)	60,8 (13,5)	46 - 71 %
nearest Neutrophils (G/L) (mean, SD)	12.8	4,2 (3)	8,8 (3,4)	2,3 (1,7)	1.8 - 7.4 G/l
nearest Lymphocytes (%) (mean, SD)	8	28,1 (10,6)	13,3 (7)	34,4 (14,7)	18 - 48 %
nearest Lymphocytes (G/L) (mean, SD)	1.3	1,6 (0,9)	1,1 (0,5)	0,8 (0,2)	1.1 - 3.6 G/l
nearest Monocytes (%) (mean, SD)	5	11,4 (6,7)	7,7 (3,7)	10,6 (1,7)	4 - 15 %
nearest Monocytes (G/L) (mean, SD)	0.8	0,7 (0,4)	0,8 (0,5)	0,5 (0,3)	0.25 - 0.87 G/l
Neutrophil to Lymphocyte Ratio (mean, SD)	12.4	3,3 (2,4)	10,5 (9,4)	2,1 (2)	1.7 - 2.1
nearest CRP (mg/dl) (mean, SD)	7 (9,1)	4 (4,2)	12,8 (10,6)	1,3 (1,5)	≤ 0.5 mg/dl
nearest PCT (ng/ml) (mean, SD)	0.2	0,3 (0,2)	2 (2,2)	0,3 (0,1)	≤ 0.1 ng/ml
nearest D-Dimer (µg/ml) (mean, SD)	0.3	1,5 (1,5)	5,5 (5,6)	3 (1,3)	≤ 0.5 µg/ml
nearest Ferritin (ng/ml) (mean, SD)	325	1223,3 (1233,2)	2117,6 (1682,4)	885,5 (1309,2)	15 - 400 ng/ml
nearest Fibrinogen (mg/dl) (mean, SD)	282	459,2 (117,6)	626,3 (167,9)	309,3 (123,6)	200 - 450 mg/dl
nearest IL6 (pg/ml) (mean, SD)	70,2 (42,2)	22 (22,7)	352,4 (520)	14,1 (11,1)	≤ 5.9 pg/ml
nearest INR (mean, SD)	1,3 (0,1)	1 (0,1)	1,2 (0,2)	1,1 (0,2)	0.8 - 1.2

## Sheet: Cohort 9
Clinical and biographical data
	Healthy 1 (from cohort 2)	Healthy 2	Mild/Moderate	Severe
Number of patients	11	6	8	2
Age	28 (22-54)	61 (56-76)	55 (38-82)	82,5 (78-87)
Gender male	36.3	33,3	0	50
Cardiovascular Disease	0	33,3	25	100
Diabetes	0	16,7	12,5	0
Chronic lung disease	0	0	12,5	50
Malignancy	0	0	0	0
Chemotherapy	0	0	0	0
Chronic kidney disease	0	0	0	0
Immunosuppression	0	0	12,5	0
WHO Score Admission	0	0	3	3
WHO Score Max	0	0 (0-0)	4 (3-4)	7 (6-8)
WHO Score Discharge	0	0 (0-0)	1 (0-3)	5 (2-8)
Death	0	0	0	50
Hospitalization length (days)	0	0 (0-0)	13 (5-50)	38,5 (9-68)
Mechanical Ventiltation (days)	0	0 (0-0)	0 (0-0)	7 (0-14)
Time diagnostic PCR to probe date (days)	NA	0 (0-0)	4,5 (2-14)	7,5 (7-8)
Time symptom onset to diagnosis (days)	NA	0 (0-0)	NA	NA
Time symptom onset to probe date (days)	NA	0 (0-0)	7 (7-8)
Therapy Glucocorticoid	0	0	75	50
Therapy Hydroxychloroquine	0	0	0	0
Therapy Convalescent Plasma	0	0	0	0
Therapy Remdesivir	0	0	37,5	50
Laboratory values
	Healthy 1	Healthy 2	Mild/Moderate	Severe	Reference values
max Leukocytes (G/L)	NA	NA	10,8 (4,2)	15.4 (7)	3.9 - 10.4 G/l
max Neutrophils (%)	NA	NA	73,9 (8,8)	86 (8.5)	46 - 71 %
max Neutrophils (G/L)	NA	NA	7,2 (3,9)	6.7 (5.5)	1.8 - 7.4 G/l
min Lymphocytes (%)	NA	NA	15,3 (8)	7.5 (6.4)	18 - 48 %
min Lymphocytes (G/L)	NA	NA	1,1 (0,5)	0.4 (0.1)	1.1 - 3.6 G/l
min Monocytes (%)	NA	NA	7,3 (3,2)	5 (2.8)	4 - 15 %
min Monocytes (G/L)	NA	NA	0,5 (0,3)	0.3 (0.1)	0.25 - 0.87 G/l
max CRP (mg/dl)	NA	NA	5,9 (3,6)	9.1 (11.74)	≤ 0.5 mg/dl
max PCT (ng/ml)	NA	NA	0,2 (0,1)	3.3 (0)	≤ 0.1 ng/ml
max D-Dimer (µg/ml)	NA	NA	1,2 (1,5)	6.5 (8.4)	≤ 0.5 µg/ml
max Ferritin (ng/ml)	NA	NA	964,4 (891,2)	528.5 (628.6)	15 - 400 ng/ml
max Fibrinogen (mg/dl)	NA	NA	466 (166,1)	445 (0)	200 - 450 mg/dl
max IL6 (pg/ml)	NA	NA	72,3 (51,6)	282.6 (376.8)	≤ 5.9 pg/ml
max INR	NA	NA	1,1 (0,1)	1.8 (0.1)	0.8 - 1.2
nearest Leukocytes	NA	NA	8,1 (4,2)	9.8 (0.8)	3.9 - 10.4 G/l
nearest Neutrophils (%)	NA	NA	60,5 (10,2)	76.5 (5)	46 - 71 %
nearest Neutrophils (G/L)	NA	NA	4,9 (3,5)	4.8 (2.8)	1.8 - 7.4 G/l
nearest Lymphocytes (%)	NA	NA	27,1 (9,8)	13.5 (2.1)	18 - 48 %
nearest Lymphocytes (G/L)	NA	NA	1,8 (0,6)	0.9 (0.7)	1.1 - 3.6 G/l
nearest Monocytes (%)	NA	NA	11,8 (8,1)	7 (0)	4 - 15 %
nearest Monocytes (G/L)	NA	NA	0,8 (0,4)	0.4 (0.3)	0.25 - 0.87 G/l
Neutrophil to Lymphocyte Ratio	NA	NA	2,8 (2,2)	13.4 (15.5)	1.7 - 2.1
nearest CRP (mg/dl)	NA	NA	2 (1,9)	3 (3.9)	≤ 0.5 mg/dl
nearest PCT (ng/ml)	NA	NA	0,1 (0,1)	1.5 (0)	≤ 0.1 ng/ml
nearest D-Dimer (µg/ml)	NA	NA	0,6 (0,4)	6.5 (8.5)	≤ 0.5 µg/ml
nearest Ferritin (ng/ml)	NA	NA	922,4 (909,7)	506 (613.8)	15 - 400 ng/ml
nearest Fibrinogen (mg/dl)	NA	NA	422,4 (140,4)	445 (0)	200 - 450 mg/dl
nearest IL6 (pg/ml)	NA	NA	11 (6,5)	134.6 (180.2)	≤ 5.9 pg/ml
nearest INR	NA	NA	1 (0,1)	1.3 (0.4)	0.8 - 1.2
