# Supplementary material for: Impaired function and delayed regeneration of dendritic cells in COVID-19
Source: PLoS Pathog. 2021 Oct 6;17(10):e1009742. doi: 10.1371/journal.ppat.1009742 (PMC8523079; doi:10.1371/journal.ppat.1009742)
Supplement: S3 Table — (XLSX) [file ppat.1009742.s012.xlsx]

## Sheet: Figure 2
Figure	Population	Comparison	adjusted p-value	Significance after correction
2B	neutrophils	H vs. M	0.0695	ns
2B	neutrophils	H vs. S	0.0003	***
2B	neutrophils	H vs. R	0.1151	ns
2B	neutrophils	M vs. S	0.2332	ns
2B	neutrophils	M vs. R	>0,9999	ns
2B	neutrophils	S vs. R	>0,9999	ns
2B	monocytes	H vs. M	0.0427	*
2B	monocytes	H vs. S	0.4106	ns
2B	monocytes	H vs. R	>0,9999	ns
2B	monocytes	M vs. S	>0,9999	ns
2B	monocytes	M vs. R	0.7785	ns
2B	monocytes	S vs. R	>0,9999	ns
2B	DCs	H vs. M	0.0412	*
2B	DCs	H vs. S	0.3928	ns
2B	DCs	H vs. R	0.0219	*
2B	DCs	M vs. S	0.4215	ns
2B	DCs	M vs. R	0.4215	ns
2B	DCs	S vs. R	0.3365	ns
2C	cDC1	H vs. M	<0,0001	****
2C	cDC1	H vs. S	<0,0001	****
2C	cDC1	H vs. R	0.0844	ns
2C	cDC1	M vs. S	>0,9999	ns
2C	cDC1	M vs. R	>0,9999	ns
2C	cDC1	S vs. R	>0,9999	ns
2C	cDC2	H vs. M	<0,0001	****
2C	cDC2	H vs. S	0.0009	***
2C	cDC2	H vs. R	0.3701	ns
2C	cDC2	M vs. S	>0,9999	ns
2C	cDC2	M vs. R	0.6989	ns
2C	cDC2	S vs. R	>0,9999	ns
2C	DC3	H vs. M	<0,0001	****
2C	DC3	H vs. S	<0,0001	****
2C	DC3	H vs. R	0.0047	**
2C	DC3	M vs. S	>0,9999	ns
2C	DC3	M vs. R	>0,9999	ns
2C	DC3	S vs. R	>0,9999	ns
2C	tDC	H vs. M	0.7706	ns
2C	tDC	H vs. S	0.0323	*
2C	tDC	H vs. R	>0,9999	ns
2C	tDC	M vs. S	0.6777	ns
2C	tDC	M vs. R	0.2104	ns
2C	tDC	S vs. R	0.0129	*
2C	pDC	H vs. M	0.0282	*
2C	pDC	H vs. S	0.0003	***
2C	pDC	H vs. R	>0,9999	ns
2C	pDC	M vs. S	0.4266	ns
2C	pDC	M vs. R	0.5545	ns
2C	pDC	S vs. R	0.0263	*
2C	nonDC	H vs. M	<0,0001	****
2C	nonDC	H vs. S	<0,0001	****
2C	nonDC	H vs. R	0.0862	ns
2C	nonDC	M vs. S	>0,9999	ns
2C	nonDC	M vs. R	>0,9999	ns
2C	nonDC	S vs. R	0.6755	ns
2D	nonDC	H vs. ≤3	<0,0001	****
2D	nonDC	H vs. ≤6	0.0003	***
2D	nonDC	H vs. ≤10	0.0003	***
2D	nonDC	H vs. ≤15	0.0003	***
2D	nonDC	H vs. ≤20	0.0014	**
2D	nonDC	H vs. ≤30	0.1832	ns
2D	nonDC	H vs. ≤60	>0,9999	ns
2D	nonDC	H vs. >60	0.4468	ns
2E	cDC1	H vs. ≤3	0.0165	*
2E	cDC1	H vs. ≤6	0.0928	ns
2E	cDC1	H vs. ≤10	>0,9999	ns
2E	cDC1	H vs. ≤15	>0,9999	ns
2E	cDC1	H vs. ≤20	>0,9999	ns
2E	cDC1	H vs. ≤30	0.4458	ns
2E	cDC1	H vs. ≤60	0.3624	ns
2E	cDC1	H vs. >60	0.022	*
2E	pDC	H vs. ≤3	0.0437	*
2E	pDC	H vs. ≤6	>0,9999	ns
2E	pDC	H vs. ≤10	0.0172	*
2E	pDC	H vs. ≤15	0.3223	ns
2E	pDC	H vs. ≤20	0.8666	ns
2E	pDC	H vs. ≤30	>0,9999	ns
2E	pDC	H vs. ≤60	>0,9999	ns
2E	pDC	H vs. >60	0.4762	ns
2C wo hospitalized non-CoV controls	cDC1	H vs. M	<0,0001	****
2C wo hospitalized non-CoV controls	cDC1	H vs. S	<0,0001	****
2C wo hospitalized non-CoV controls	cDC1	H vs. R	0.0272	*
2C wo hospitalized non-CoV controls	cDC1	M vs. S	>0,9999	ns
2C wo hospitalized non-CoV controls	cDC1	M vs. R	>0,9999	ns
2C wo hospitalized non-CoV controls	cDC1	S vs. R	>0,9999	ns
2C wo hospitalized non-CoV controls	cDC2	H vs. M	<0,0001	****
2C wo hospitalized non-CoV controls	cDC2	H vs. S	0.0013	**
2C wo hospitalized non-CoV controls	cDC2	H vs. R	0.4234	ns
2C wo hospitalized non-CoV controls	cDC2	M vs. S	>0,9999	ns
2C wo hospitalized non-CoV controls	cDC2	M vs. R	0.7057	ns
2C wo hospitalized non-CoV controls	cDC2	S vs. R	>0,9999	ns
2C wo hospitalized non-CoV controls	DC3	H vs. M	<0,0001	****
2C wo hospitalized non-CoV controls	DC3	H vs. S	<0,0001	****
2C wo hospitalized non-CoV controls	DC3	H vs. R	0.0016	**
2C wo hospitalized non-CoV controls	DC3	M vs. S	>0,9999	ns
2C wo hospitalized non-CoV controls	DC3	M vs. R	>0,9999	ns
2C wo hospitalized non-CoV controls	DC3	S vs. R	>0,9999	ns
2C wo hospitalized non-CoV controls	tDC	H vs. M	0.281	ns
2C wo hospitalized non-CoV controls	tDC	H vs. S	0.0096	**
2C wo hospitalized non-CoV controls	tDC	H vs. R	>0,9999	ns
2C wo hospitalized non-CoV controls	tDC	M vs. S	0.6578	ns
2C wo hospitalized non-CoV controls	tDC	M vs. R	0.1913	ns
2C wo hospitalized non-CoV controls	tDC	S vs. R	0.011	*
2C wo hospitalized non-CoV controls	pDC	H vs. M	0.0134	*
2C wo hospitalized non-CoV controls	pDC	H vs. S	0.0002	***
2C wo hospitalized non-CoV controls	pDC	H vs. R	>0,9999	ns
2C wo hospitalized non-CoV controls	pDC	M vs. S	0.4626	ns
2C wo hospitalized non-CoV controls	pDC	M vs. R	0.6258	ns
2C wo hospitalized non-CoV controls	pDC	S vs. R	0.0337	*
2C wo hospitalized non-CoV controls	nonDC	H vs. M	<0,0001	****
2C wo hospitalized non-CoV controls	nonDC	H vs. S	<0,0001	****
2C wo hospitalized non-CoV controls	nonDC	H vs. R	0.0174	*
2C wo hospitalized non-CoV controls	nonDC	M vs. S	>0,9999	ns
2C wo hospitalized non-CoV controls	nonDC	M vs. R	>0,9999	ns
2C wo hospitalized non-CoV controls	nonDC	S vs. R	0.7393	ns
2E wo hospitalized non-CoV controls	cDC1	H vs. ≤3	0.0129	*
2E wo hospitalized non-CoV controls	cDC1	H vs. ≤6	0.0752	ns
2E wo hospitalized non-CoV controls	cDC1	H vs. ≤10	>0,9999	ns
2E wo hospitalized non-CoV controls	cDC1	H vs. ≤15	>0,9999	ns
2E wo hospitalized non-CoV controls	cDC1	H vs. ≤20	>0,9999	ns
2E wo hospitalized non-CoV controls	cDC1	H vs. ≤30	0.3627	ns
2E wo hospitalized non-CoV controls	cDC1	H vs. ≤60	0.2939	ns
2E wo hospitalized non-CoV controls	cDC1	H vs. >60	0.0172	*
2E wo hospitalized non-CoV controls	pDC	H vs. ≤3	0.0437	*
2E wo hospitalized non-CoV controls	pDC	H vs. ≤6	>0,9999	ns
2E wo hospitalized non-CoV controls	pDC	H vs. ≤10	0.0172	*
2E wo hospitalized non-CoV controls	pDC	H vs. ≤15	0.3223	ns
2E wo hospitalized non-CoV controls	pDC	H vs. ≤20	0.8666	ns
2E wo hospitalized non-CoV controls	pDC	H vs. ≤30	>0,9999	ns
2E wo hospitalized non-CoV controls	pDC	H vs. ≤60	>0,9999	ns
2E wo hospitalized non-CoV controls	pDC	H vs. >60	0.4762	ns

## Sheet: Figure 3
Figure	Population	Comparison	adjusted p-value	Significance after correction
3B	CD163+ CD14+ DC3	H vs. M	<0,0001	****
3B	CD163+ CD14+ DC3	H vs. S	0.0045	**
3B	CD163+ CD14+ DC3	H vs. R	>0,9999	ns
3B	CD163+ CD14+ DC3	M vs. S	>0,9999	ns
3B	CD163+ CD14+ DC3	M vs. R	0.1086	ns
3B	CD163+ CD14+ DC3	S vs. R	0.0548	ns

## Sheet: Figure 4
Figure	Population	Comparison	adjusted p-value	Significance after correction
4A	see S4	see S4	see S4	see S4
4C	PDL1/CD86 ratio	H vs. ≤3	0.0743	ns
4C	PDL1/CD86 ratio	H vs. ≤6	0.091	ns
4C	PDL1/CD86 ratio	H vs. ≤10	0.0115	*
4C	PDL1/CD86 ratio	H vs. ≤15	0.105	ns
4C	PDL1/CD86 ratio	H vs. ≤20	0.6497	ns
4C	PDL1/CD86 ratio	H vs. ≤30	0.6388	ns
4C	PDL1/CD86 ratio	H vs. ≤60	0.1774	ns
4D	DC3	H vs. M	>0,9999	ns
4D	DC3	H vs. S	0.0652	ns
4D	DC3	H vs. R	0.0779	ns
4D	DC3	M vs. S	0.0345	*
4D	cDC2	H vs. M	>0,9999	ns
4D	cDC2	H vs. S	0.0043	**
4D	cDC2	H vs. R	0.0647	ns
4D	cDC2	M vs. S	0.0198	*
4E	DC3 Siglec1	H vs. ≤3	0.0005	***
4E	DC3 Siglec1	H vs. ≤6	0.7077	ns
4E	DC3 Siglec1	H vs. ≤10	0.3149	ns
4E	DC3 Siglec1	H vs. ≤15	>0,9999	ns
4E	DC3 Siglec1	H vs. ≤20	>0,9999	ns
4E	DC3 Siglec1	H vs. ≤30	>0,9999	ns
4E	DC3 Siglec1	H vs. ≤60	>0,9999	ns
4D wo hospitalized non-CoV controls	DC3	H vs. M	>0,9999	ns
4D wo hospitalized non-CoV controls	DC3	H vs. S	0.0111	*
4D wo hospitalized non-CoV controls	DC3	H vs. R	0.0173	*
4D wo hospitalized non-CoV controls	DC3	M vs. S	0.03	*
4D wo hospitalized non-CoV controls	cDC2	H vs. M	0.7108	ns
4D wo hospitalized non-CoV controls	cDC2	H vs. S	0.0006	***
4D wo hospitalized non-CoV controls	cDC2	H vs. R	0.0163	*
4D wo hospitalized non-CoV controls	cDC2	M vs. S	0.0165	*

## Sheet: Figure 5
Figure	Population	Comparison	adjusted p-value	Significance after correction
5A	cDC1	H vs. M	0.1424	ns
5A	cDC1	H vs. S	>0,9999	ns
5A	cDC1	H vs. R	0.8937	ns
5A	cDC1	M vs. S	0.3067	ns
5A	cDC2	H vs. M	0.2596	ns
5A	cDC2	H vs. S	>0,9999	ns
5A	cDC2	H vs. R	0.5926	ns
5A	cDC2	M vs. S	0.0485	*
5A	DC3	H vs. M	0.4299	ns
5A	DC3	H vs. S	0.3201	ns
5A	DC3	H vs. R	0.5683	ns
5A	DC3	M vs. S	0.5648	ns
5A	tDC	H vs. M	0.0985	ns
5A	tDC	H vs. S	>0,9999	ns
5A	tDC	H vs. R	0.0741	ns
5A	tDC	M vs. S	0.0164	*
5A	pDC	H vs. M	0.1401	ns
5A	pDC	H vs. S	0.0178	*
5A	pDC	H vs. R	0.6275	ns
5A	pDC	M vs. S	0.9181	ns
5A	nonDC	H vs. M	0.0178	*
5A	nonDC	H vs. S	0.3399	ns
5A	nonDC	H vs. R	>0,9999	ns
5A	nonDC	M vs. S	>0,9999	ns
5C	mo 1	H vs. M	0.0264	*
5C	mo 1	H vs. S	0.0919	ns
5C	mo 1	H vs. R	0.3871	ns
5C	mo 1	M vs. S	>0,9999	ns
5C	mo int	H vs. M	0.6874	ns
5C	mo int	H vs. S	>0,9999	ns
5C	mo int	H vs. R	0.9242	ns
5C	mo int	M vs. S	>0,9999	ns
5C	mo 2	H vs. M	>0,9999	ns
5C	mo 2	H vs. S	0.1147	ns
5C	mo 2	H vs. R	>0,9999	ns
5C	mo 2	M vs. S	0.5968	ns
5A wo hospitalized non-CoV controls	cDC1	H vs. M	0.4056	ns
5A wo hospitalized non-CoV controls	cDC1	H vs. S	>0,9999	ns
5A wo hospitalized non-CoV controls	cDC1	H vs. R	>0,9999	ns
5A wo hospitalized non-CoV controls	cDC1	M vs. S	0.414	ns
5A wo hospitalized non-CoV controls	cDC2	H vs. M	0.126	ns
5A wo hospitalized non-CoV controls	cDC2	H vs. S	>0,9999	ns
5A wo hospitalized non-CoV controls	cDC2	H vs. R	0.309	ns
5A wo hospitalized non-CoV controls	cDC2	M vs. S	0.0472	*
5A wo hospitalized non-CoV controls	DC3	H vs. M	0.0007	***
5A wo hospitalized non-CoV controls	DC3	H vs. S	0.0576	ns
5A wo hospitalized non-CoV controls	DC3	H vs. R	0.0358	*
5A wo hospitalized non-CoV controls	DC3	M vs. S	0.5649	ns
5A wo hospitalized non-CoV controls	tDC	H vs. M	0.0119	*
5A wo hospitalized non-CoV controls	tDC	H vs. S	>0,9999	ns
5A wo hospitalized non-CoV controls	tDC	H vs. R	0.0161	*
5A wo hospitalized non-CoV controls	tDC	M vs. S	0.0075	**
5A wo hospitalized non-CoV controls	pDC	H vs. M	0.0025	**
5A wo hospitalized non-CoV controls	pDC	H vs. S	0.0244	*
5A wo hospitalized non-CoV controls	pDC	H vs. R	0.0576	ns
5A wo hospitalized non-CoV controls	pDC	M vs. S	>0,9999	ns
5A wo hospitalized non-CoV controls	nonDC	H vs. M	0.0021	**
5A wo hospitalized non-CoV controls	nonDC	H vs. S	0.0341	*
5A wo hospitalized non-CoV controls	nonDC	H vs. R	0.5052	ns
5A wo hospitalized non-CoV controls	nonDC	M vs. S	>0,9999	ns
5C wo hospitalized non-CoV controls	mo 1	H vs. M	0.0054	**
5C wo hospitalized non-CoV controls	mo 1	H vs. S	0.0169	*
5C wo hospitalized non-CoV controls	mo 1	H vs. R	0.0689	ns
5C wo hospitalized non-CoV controls	mo 1	M vs. S	>0,9999	ns
5C wo hospitalized non-CoV controls	mo int	H vs. M	0.2565	ns
5C wo hospitalized non-CoV controls	mo int	H vs. S	>0,9999	ns
5C wo hospitalized non-CoV controls	mo int	H vs. R	0.3262	ns
5C wo hospitalized non-CoV controls	mo int	M vs. S	>0,9999	ns
5C wo hospitalized non-CoV controls	mo 2	H vs. M	>0,9999	ns
5C wo hospitalized non-CoV controls	mo 2	H vs. S	0.1147	ns
5C wo hospitalized non-CoV controls	mo 2	H vs. R	>0,9999	ns
5C wo hospitalized non-CoV controls	mo 2	M vs. S	0.5968	ns

## Sheet: Figure 6
Figure	Population	Comparison	adjusted p-value	Significance after correction
6C	mo 1 proliferation	coculture	0.0242	*
6C	mo 1 proliferation	T only	0.4857	ns
6C	mo 1 proliferation	CD3/CD28	0.8081	ns
6C	mo 1 division	coculture	0.3879	ns
6C	mo 1 division	T only	0.4857	ns
6C	mo 1 division	CD3/CD28	>0,9999	ns
6C	mo 1 CD69+	coculture	0.3152	ns
6C	mo 1 CD69+	T only	0.2857	ns
6C	mo 1 CD69+	CD3/CD28	0.1091	ns
6B	DC3 proliferation	coculture	0.035	*
6B	DC3 proliferation	T only	0.2662	ns
6B	DC3 proliferation	CD3/CD28	0.0734	ns
6B	DC3 division	coculture	0.1807	ns
6B	DC3 division	T only	0.368	ns
6B	DC3 division	CD3/CD28	0.1469	ns
6B	DC3 CD69+	coculture	0.0003	*
6B	DC3 CD69+	T only	0.1812	ns
6B	DC3 CD69+	CD3/CD28	0.0785	ns
6D	IL2	coculture	0.5238	ns
6D	IL2	T only	>0,9999	ns
6D	IL2	CD3/CD28	>0,9999	ns
6D	IL4	coculture	0.1333	ns
6D	IL4	T only	0.4286	ns
6D	IL4	CD3/CD28	0.1143	ns
6D	IL5	coculture	0.1333	ns
6D	IL5	T only	>0,9999	ns
6D	IL5	CD3/CD28	0.0381	ns
6D	IL9	coculture	0.5952	ns
6D	IL9	T only	0.6571	ns
6D	IL9	CD3/CD28	0.4762	ns
6D	IL10	coculture	0.003	*
6D	IL10	T only	0.0159	*
6D	IL10	CD3/CD28	0.0485	*
6D	IL13	coculture	0.1333	ns
6D	IL13	T only	>0,9999	ns
6D	IL13	CD3/CD28	0.1714	ns
6D	IL17A	coculture	0.1333	ns
6D	IL17A	T only	0.4286	ns
6D	IL17A	CD3/CD28	0.6095	ns
6D	IL22	coculture	0.3571	ns
6D	IL22	T only	0.7143	ns
6D	IL22	CD3/CD28	0.3524	ns
6D	IFNg	coculture	0.3476	ns
6D	IFNg	T only	0.1429	ns
6D	IFNg	CD3/CD28	0.2571	ns
6D	TNFa	coculture	0.4762	ns
6D	TNFa	T only	0.2571	ns
6D	TNFa	CD3/CD28	0.3524	ns
6F	IL2	coculture	0.9727	ns
6F	IL2	T only	0.1667	ns
6F	IL2	CD3/CD28	0.7788	ns
6F	IL4	coculture	0.2576	ns
6F	IL4	T only	0.1667	ns
6F	IL4	CD3/CD28	0.7485	ns
6F	IL5	coculture	0.4939	ns
6F	IL5	T only	>0,9999	ns
6F	IL5	CD3/CD28	0.2909	ns
6F	IL9	coculture	0.0333	*
6F	IL9	T only	0.1667	ns
6F	IL9	CD3/CD28	0.2515	ns
6F	IL10	coculture	0.3364	ns
6F	IL10	T only	0.0873	ns
6F	IL10	CD3/CD28	0.7818	ns
6F	IL13	coculture	0.097	ns
6F	IL13	T only	0.4444	ns
6F	IL13	CD3/CD28	0.4939	ns
6F	IL17A	coculture	0.0848	ns
6F	IL17A	T only	0.1667	ns
6F	IL17A	CD3/CD28	0.8939	ns
6F	IL22	coculture	0.1333	ns
6F	IL22	T only	0.1667	ns
6F	IL22	CD3/CD28	0.0667	ns
6F	IFNg	coculture	0.0424	*
6F	IFNg	T only	0.0476	*
6F	IFNg	CD3/CD28	0.4939	ns
6F	TNFa	coculture	0.5273	ns
6F	TNFa	T only	0.0079	*
6F	TNFa	CD3/CD28	0.2939	ns

## Sheet: Figure 7
Figure	Population	Comparison	adjusted p-value	Significance after correction
7C	Th	H vs. M	0.0032	**
7C	Th	H vs. S	0.04	*
7C	Th	H vs. R	>0,9999	ns
7C	Th	M vs. S	>0,9999	ns
7C	Th	M vs. R	0.0123	*
7C	Th	S vs. R	0.0354	*
7C	Tfh	H vs. M	<0,0001	****
7C	Tfh	H vs. S	0.0052	**
7C	Tfh	H vs. R	>0,9999	ns
7C	Tfh	M vs. S	>0,9999	ns
7C	Tfh	M vs. R	0.1722	ns
7C	Tfh	S vs. R	0.6206	ns
7D	Th	H vs. ≤3	0.088	ns
7D	Th	H vs. ≤6	0.1184	ns
7D	Th	H vs. ≤10	0.0015	**
7D	Th	H vs. ≤15	0.0002	***
7D	Th	H vs. ≤20	0.2088	ns
7D	Th	H vs. ≤30	0.0506	ns
7D	Th	H vs. ≤60	>0,9999	ns
7D	Th	H vs. >60	>0,9999	ns
7D	Tfh	H vs. ≤3	0.0145	*
7D	Tfh	H vs. ≤6	0.014	*
7D	Tfh	H vs. ≤10	<0,0001	****
7D	Tfh	H vs. ≤15	<0,0001	****
7D	Tfh	H vs. ≤20	0.0011	**
7D	Tfh	H vs. ≤30	0.0319	*
7D	Tfh	H vs. ≤60	>0,9999	ns
7D	Tfh	H vs. >60	>0,9999	ns
7F	CD8	H vs. M	<0,0001	****
7F	CD8	H vs. S	<0,0001	****
7F	CD8	H vs. R	>0,9999	ns
7F	CD8	M vs. S	>0,9999	ns
7F	CD8	M vs. R	0.0288	*
7F	CD8	S vs. R	0.0548	ns
7G	CD8	H vs. ≤3	0.0021	**
7G	CD8	H vs. ≤6	<0,0001	****
7G	CD8	H vs. ≤10	0.0011	**
7G	CD8	H vs. ≤15	<0,0001	****
7G	CD8	H vs. ≤20	0.0236	*
7G	CD8	H vs. ≤30	0.0025	**
7G	CD8	H vs. ≤60	0.5987	ns
7G	CD8	H vs. >60	>0,9999	ns
7H	TCM	H1 vs. M1	0.0001	***
7H	TCM	H1 vs. S1	0.0227	*
7H	TCM	H1 vs. R1	>0,9999	ns
7H	TCM	H1 vs. H2	>0,9999	ns
7H	TCM	H1 vs. M2	0.0085	**
7H	TCM	H1 vs. S2	0.0247	*
7H	TCM	H1 vs. R2	>0,9999	ns
7H	TCM	H1 vs. H3	>0,9999	ns
7H	TCM	H1 vs. M3	>0,9999	ns
7H	TCM	H1 vs. S3	>0,9999	ns
7H	TCM	H1 vs. R3	>0,9999	ns
7H	TCM	H1 vs. H4	0.1183	ns
7H	TCM	H1 vs. M4	>0,9999	ns
7H	TCM	H1 vs. S4	>0,9999	ns
7H	TCM	H1 vs. R4	>0,9999	ns
7H	TCM	M1 vs. S1	>0,9999	ns
7H	TCM	M1 vs. R1	0.5849	ns
7H	TCM	M1 vs. H2	0.0001	***
7H	TCM	M1 vs. M2	>0,9999	ns
7H	TCM	M1 vs. S2	>0,9999	ns
7H	TCM	M1 vs. R2	0.4447	ns
7H	TCM	M1 vs. H3	<0,0001	****
7H	TCM	M1 vs. M3	<0,0001	****
7H	TCM	M1 vs. S3	0.4383	ns
7H	TCM	M1 vs. R3	0.0014	**
7H	TCM	M1 vs. H4	<0,0001	****
7H	TCM	M1 vs. M4	<0,0001	****
7H	TCM	M1 vs. S4	0.0022	**
7H	TCM	M1 vs. R4	<0,0001	****
7H	TCM	S1 vs. R1	>0,9999	ns
7H	TCM	S1 vs. H2	0.0232	*
7H	TCM	S1 vs. M2	>0,9999	ns
7H	TCM	S1 vs. S2	>0,9999	ns
7H	TCM	S1 vs. R2	>0,9999	ns
7H	TCM	S1 vs. H3	<0,0001	****
7H	TCM	S1 vs. M3	0.0232	*
7H	TCM	S1 vs. S3	>0,9999	ns
7H	TCM	S1 vs. R3	0.0184	*
7H	TCM	S1 vs. H4	<0,0001	****
7H	TCM	S1 vs. M4	0.0011	**
7H	TCM	S1 vs. S4	0.0598	ns
7H	TCM	S1 vs. R4	0.0016	**
7H	TCM	R1 vs. H2	>0,9999	ns
7H	TCM	R1 vs. M2	>0,9999	ns
7H	TCM	R1 vs. S2	>0,9999	ns
7H	TCM	R1 vs. R2	>0,9999	ns
7H	TCM	R1 vs. H3	>0,9999	ns
7H	TCM	R1 vs. M3	>0,9999	ns
7H	TCM	R1 vs. S3	>0,9999	ns
7H	TCM	R1 vs. R3	>0,9999	ns
7H	TCM	R1 vs. H4	0.7152	ns
7H	TCM	R1 vs. M4	>0,9999	ns
7H	TCM	R1 vs. S4	>0,9999	ns
7H	TCM	R1 vs. R4	>0,9999	ns
7H	TEM	H2 vs. M2	0.0088	**
7H	TEM	H2 vs. S2	0.0253	*
7H	TEM	H2 vs. R2	>0,9999	ns
7H	TEM	H2 vs. H3	>0,9999	ns
7H	TEM	H2 vs. M3	>0,9999	ns
7H	TEM	H2 vs. S3	>0,9999	ns
7H	TEM	H2 vs. R3	>0,9999	ns
7H	TEM	H2 vs. H4	0.1157	ns
7H	TEM	H2 vs. M4	>0,9999	ns
7H	TEM	H2 vs. S4	>0,9999	ns
7H	TEM	H2 vs. R4	>0,9999	ns
7H	TEM	M2 vs. S2	>0,9999	ns
7H	TEM	M2 vs. R2	>0,9999	ns
7H	TEM	M2 vs. H3	<0,0001	****
7H	TEM	M2 vs. M3	0.006	**
7H	TEM	M2 vs. S3	>0,9999	ns
7H	TEM	M2 vs. R3	0.0198	*
7H	TEM	M2 vs. H4	<0,0001	****
7H	TEM	M2 vs. M4	<0,0001	****
7H	TEM	M2 vs. S4	0.0508	ns
7H	TEM	M2 vs. R4	0.0012	**
7H	TEM	S2 vs. R2	>0,9999	ns
7H	TEM	S2 vs. H3	<0,0001	****
7H	TEM	S2 vs. M3	0.0254	*
7H	TEM	S2 vs. S3	>0,9999	ns
7H	TEM	S2 vs. R3	0.0197	*
7H	TEM	S2 vs. H4	<0,0001	****
7H	TEM	S2 vs. M4	0.0012	**
7H	TEM	S2 vs. S4	0.0642	ns
7H	TEM	S2 vs. R4	0.0017	**
7H	TEM	R2 vs. H3	>0,9999	ns
7H	TEM	R2 vs. M3	>0,9999	ns
7H	TEM	R2 vs. S3	>0,9999	ns
7H	TEM	R2 vs. R3	>0,9999	ns
7H	TEM	R2 vs. H4	0.9214	ns
7H	TEM	R2 vs. M4	>0,9999	ns
7H	TEM	R2 vs. S4	>0,9999	ns
7H	TEM	R2 vs. R4	>0,9999	ns
7H	TEMRA	H3 vs. M3	>0,9999	ns
7H	TEMRA	H3 vs. S3	0.299	ns
7H	TEMRA	H3 vs. R3	>0,9999	ns
7H	TEMRA	H3 vs. H4	>0,9999	ns
7H	TEMRA	H3 vs. M4	>0,9999	ns
7H	TEMRA	H3 vs. S4	>0,9999	ns
7H	TEMRA	H3 vs. R4	>0,9999	ns
7H	TEMRA	M3 vs. S3	>0,9999	ns
7H	TEMRA	M3 vs. R3	>0,9999	ns
7H	TEMRA	M3 vs. H4	0.0194	*
7H	TEMRA	M3 vs. M4	>0,9999	ns
7H	TEMRA	M3 vs. S4	>0,9999	ns
7H	TEMRA	M3 vs. R4	>0,9999	ns
7H	TEMRA	S3 vs. R3	>0,9999	ns
7H	TEMRA	S3 vs. H4	0.0103	*
7H	TEMRA	S3 vs. M4	>0,9999	ns
7H	TEMRA	S3 vs. S4	>0,9999	ns
7H	TEMRA	S3 vs. R4	>0,9999	ns
7H	TEMRA	R3 vs. H4	>0,9999	ns
7H	TEMRA	R3 vs. M4	>0,9999	ns
7H	TEMRA	R3 vs. S4	>0,9999	ns
7H	TEMRA	R3 vs. R4	>0,9999	ns
7H	Naive	H4 vs. M4	0.4268	ns
7H	Naive	H4 vs. S4	>0,9999	ns
7H	Naive	H4 vs. R4	>0,9999	ns
7H	Naive	M4 vs. S4	>0,9999	ns
7H	Naive	M4 vs. R4	>0,9999	ns
7H	Naive	S4 vs. R4	>0,9999	ns

## Sheet: Figure 8
Figure	Population	Comparison	adjusted p-value	Significance after correction
8A	CD19	H vs. M	>0,9999	ns
8A	CD19	H vs. S	>0,9999	ns
8A	CD19	H vs. R	>0,9999	ns
8A	CD19	M vs. S	>0,9999	ns
8A	CD19	M vs. R	>0,9999	ns
8A	CD19	S vs. R	>0,9999	ns
8B	CXCR5+	H vs. M	<0,0001	****
8B	CXCR5+	H vs. S	0.0001	***
8B	CXCR5+	H vs. R	>0,9999	ns
8B	CXCR5+	M vs. S	>0,9999	ns
8B	CXCR5+	M vs. R	0.0008	***
8B	CXCR5+	S vs. R	0.0004	***
8C	B naive	H1 vs. M1	>0,9999	ns
8C	B naive	H1 vs. S1	>0,9999	ns
8C	B naive	H1 vs. R1	>0,9999	ns
8C	B naive	H1 vs. H2	0.0085	**
8C	B naive	H1 vs. M2	<0,0001	****
8C	B naive	H1 vs. S2	<0,0001	****
8C	B naive	H1 vs. R2	0.8862	ns
8C	B naive	H1 vs. H3	0.4056	ns
8C	B naive	H1 vs. M3	>0,9999	ns
8C	B naive	H1 vs. S3	>0,9999	ns
8C	B naive	H1 vs. R3	0.4287	ns
8C	B naive	M1 vs. S1	>0,9999	ns
8C	B naive	M1 vs. R1	>0,9999	ns
8C	B naive	M1 vs. H2	0.152	ns
8C	B naive	M1 vs. M2	<0,0001	****
8C	B naive	M1 vs. S2	0.0017	**
8C	B naive	M1 vs. R2	>0,9999	ns
8C	B naive	M1 vs. H3	>0,9999	ns
8C	B naive	M1 vs. M3	>0,9999	ns
8C	B naive	M1 vs. S3	>0,9999	ns
8C	B naive	M1 vs. R3	>0,9999	ns
8C	B naive	S1 vs. R1	>0,9999	ns
8C	B naive	S1 vs. H2	>0,9999	ns
8C	B naive	S1 vs. M2	0.0015	**
8C	B naive	S1 vs. S2	0.2144	ns
8C	B naive	S1 vs. R2	>0,9999	ns
8C	B naive	S1 vs. H3	>0,9999	ns
8C	B naive	S1 vs. M3	>0,9999	ns
8C	B naive	S1 vs. S3	>0,9999	ns
8C	B naive	S1 vs. R3	>0,9999	ns
8C	B naive	R1 vs. H2	0.5986	ns
8C	B naive	R1 vs. M2	0.0002	***
8C	B naive	R1 vs. S2	0.0168	*
8C	B naive	R1 vs. R2	>0,9999	ns
8C	B naive	R1 vs. H3	>0,9999	ns
8C	B naive	R1 vs. M3	>0,9999	ns
8C	B naive	R1 vs. S3	>0,9999	ns
8C	B naive	R1 vs. R3	>0,9999	ns
8C	B memory	H2 vs. M2	0.0531	ns
8C	B memory	H2 vs. S2	>0,9999	ns
8C	B memory	H2 vs. R2	>0,9999	ns
8C	B memory	H2 vs. H3	>0,9999	ns
8C	B memory	H2 vs. M3	0.4826	ns
8C	B memory	H2 vs. S3	0.6312	ns
8C	B memory	H2 vs. R3	>0,9999	ns
8C	B memory	M2 vs. S2	>0,9999	ns
8C	B memory	M2 vs. R2	>0,9999	ns
8C	B memory	M2 vs. H3	0.0005	***
8C	B memory	M2 vs. M3	<0,0001	****
8C	B memory	M2 vs. S3	<0,0001	****
8C	B memory	M2 vs. R3	>0,9999	ns
8C	B memory	S2 vs. R2	>0,9999	ns
8C	B memory	S2 vs. H3	0.4745	ns
8C	B memory	S2 vs. M3	0.0055	**
8C	B memory	S2 vs. S3	0.0117	*
8C	B memory	S2 vs. R3	>0,9999	ns
8C	B memory	R2 vs. H3	>0,9999	ns
8C	B memory	R2 vs. M3	>0,9999	ns
8C	B memory	R2 vs. S3	>0,9999	ns
8C	B memory	R2 vs. R3	>0,9999	ns
8C	Memory cs	H3 vs. M3	>0,9999	ns
8C	Memory cs	H3 vs. S3	>0,9999	ns
8C	Memory cs	H3 vs. R3	>0,9999	ns
8C	Memory cs	M3 vs. S3	>0,9999	ns
8C	Memory cs	M3 vs. R3	>0,9999	ns
8C	Memory cs	S3 vs. R3	>0,9999	ns
8D	ASC	H vs. M	<0,0001	****
8D	ASC	H vs. S	<0,0001	****
8D	ASC	H vs. R	>0,9999	ns
8D	ASC	M vs. S	>0,9999	ns
8D	ASC	M vs. R	0.0149	*
8D	ASC	S vs. R	0.0021	**
8E	ASC	H vs. ≤3	0.0001	***
8E	ASC	H vs. ≤6	0.0013	**
8E	ASC	H vs. ≤10	0.0002	***
8E	ASC	H vs. ≤15	0.0005	***
8E	ASC	H vs. ≤20	0.0148	*
8E	ASC	H vs. ≤30	0.0894	ns
8E	ASC	H vs. ≤60	>0,9999	ns
8E	ASC	H vs. >60	>0,9999	ns
8F	Anti Sars Cov 2 S1 IgG	H vs. ≤3	0.0354	*
8F	Anti Sars Cov 2 S1 IgG	H vs. ≤6	<0,0001	****
8F	Anti Sars Cov 2 S1 IgG	H vs. ≤10	<0,0001	****
8F	Anti Sars Cov 2 S1 IgG	H vs. ≤15	<0,0001	****
8F	Anti Sars Cov 2 S1 IgG	H vs. ≤20	<0,0001	****
8F	Anti Sars Cov 2 S1 IgG	H vs. ≤30	0.001	**
8F	Anti Sars Cov 2 S1 IgG	H vs. ≤60	<0,0001	****
8F	Anti Sars Cov 2 S1 IgG	H vs. >60	<0,0001	****

## Sheet: S2
Figure	Population	Comparison	adjusted p-value	Significance after correction
S2A	mo1	H vs. M	0.0075	**
S2A	mo1	H vs. S	>0,9999	ns
S2A	mo1	H vs. R	>0,9999	ns
S2A	mo1	M vs. S	0.1671	ns
S2A	mo1	M vs. R	0.0441	*
S2A	mo1	S vs. R	>0,9999	ns
S2A	mo int	H vs. M	>0,9999	ns
S2A	mo int	H vs. S	>0,9999	ns
S2A	mo int	H vs. R	>0,9999	ns
S2A	mo int	M vs. S	>0,9999	ns
S2A	mo 2	H vs. M	<0,0001	****
S2A	mo 2	H vs. S	0.0071	**
S2A	mo 2	H vs. R	0.1253	ns
S2A	mo 2	M vs. S	>0,9999	ns
S2B	mo1	H vs. ≤3	0.3481	ns
S2B	mo1	H vs. ≤6	0.0039	**
S2B	mo1	H vs. ≤10	0.0013	**
S2B	mo1	H vs. ≤15	0.0103	*
S2B	mo1	H vs. ≤20	>0,9999	ns
S2B	mo1	H vs. ≤30	>0,9999	ns
S2B	mo1	H vs. ≤60	>0,9999	ns
S2B	mo1	H vs. >60	>0,9999	ns
S2B	mo int	H vs. ≤3	>0,9999	ns
S2B	mo int	H vs. ≤6	0.24	ns
S2B	mo int	H vs. ≤10	>0,9999	ns
S2B	mo int	H vs. ≤15	>0,9999	ns
S2B	mo int	H vs. ≤20	0.8198	ns
S2B	mo int	H vs. ≤30	>0,9999	ns
S2B	mo int	H vs. ≤60	>0,9999	ns
S2B	mo int	H vs. >60	>0,9999	ns
S2B	mo 2	H vs. ≤3	0.0041	**
S2B	mo 2	H vs. ≤6	0.0005	***
S2B	mo 2	H vs. ≤10	0.0002	***
S2B	mo 2	H vs. ≤15	<0,0001	****
S2B	mo 2	H vs. ≤20	0.9574	ns
S2B	mo 2	H vs. ≤30	0.2881	ns
S2B	mo 2	H vs. ≤60	>0,9999	ns
S2B	mo 2	H vs. >60	>0,9999	ns

## Sheet: S3
Figure	Population	Comparison	adjusted p-value	Significance after correction
S3A	CX3CR1 cDC1	H vs. M	0.0001	***
S3A	CX3CR1 cDC1	H vs. S	0.0561	ns
S3A	CX3CR1 cDC1	M vs. S	>0,9999	ns
S3A	CX3CR1 cDC2	H vs. M	0.0208	*
S3A	CX3CR1 cDC2	H vs. S	0.0903	ns
S3A	CX3CR1 cDC2	M vs. S	0.9954	ns
S3A	CX3CR1 DC3	H vs. M	0.0275	*
S3A	CX3CR1 DC3	H vs. S	0.0126	*
S3A	CX3CR1 DC3	M vs. S	0.5104	ns
S3A	CX3CR1 tDC	H vs. M	0.8563	ns
S3A	CX3CR1 tDC	H vs. S	0.3747	ns
S3A	CX3CR1 tDC	M vs. S	0.551	ns
S3A	CX3CR1 pDC	H vs. M	0.9835	ns
S3A	CX3CR1 pDC	H vs. S	0.9247	ns
S3A	CX3CR1 pDC	M vs. S	0.8465	ns
S3A	CX3CR1 nonDC	H vs. M	0.8696	ns
S3A	CX3CR1 nonDC	H vs. S	>0,9999	ns
S3A	CX3CR1 nonDC	M vs. S	>0,9999	ns
S3A	CX3CR1 mo 1	H vs. M	<0,0001	****
S3A	CX3CR1 mo 1	H vs. S	<0,0001	****
S3A	CX3CR1 mo 1	M vs. S	0.1659	ns
S3A	CX3CR1 mo int	H vs. M	<0,0001	****
S3A	CX3CR1 mo int	H vs. S	<0,0001	****
S3A	CX3CR1 mo int	M vs. S	0.8347	ns
S3A	CX3CR1 mo 2	H vs. M	0.0646	ns
S3A	CX3CR1 mo 2	H vs. S	0.1361	ns
S3A	CX3CR1 mo 2	M vs. S	0.9629	ns
S3A	CXCR3 cDC1	H vs. M	0.0028	**
S3A	CXCR3 cDC1	H vs. S	0.0198	*
S3A	CXCR3 cDC1	M vs. S	0.9307	ns
S3A	CXCR3 cDC2	H vs. M	0.7618	ns
S3A	CXCR3 cDC2	H vs. S	0.5846	ns
S3A	CXCR3 cDC2	M vs. S	0.2372	ns
S3A	CXCR3 DC3	H vs. M	0.0032	**
S3A	CXCR3 DC3	H vs. S	<0,0001	****
S3A	CXCR3 DC3	M vs. S	0.0187	*
S3A	CXCR3 tDC	H vs. M	0.0075	**
S3A	CXCR3 tDC	H vs. S	0.4099	ns
S3A	CXCR3 tDC	M vs. S	0.4613	ns
S3A	CXCR3 pDC	H vs. M	0.0166	*
S3A	CXCR3 pDC	H vs. S	0.0069	**
S3A	CXCR3 pDC	M vs. S	0.4604	ns
S3A	CXCR3 nonDC	H vs. M	>0,9999	ns
S3A	CXCR3 nonDC	H vs. S	>0,9999	ns
S3A	CXCR3 nonDC	M vs. S	>0,9999	ns
S3A	CXCR3 mo 1	H vs. M	0.0041	**
S3A	CXCR3 mo 1	H vs. S	0.0037	**
S3A	CXCR3 mo 1	M vs. S	>0,9999	ns
S3A	CXCR3 mo int	H vs. M	0.0226	*
S3A	CXCR3 mo int	H vs. S	0.0019	**
S3A	CXCR3 mo int	M vs. S	0.353	ns
S3A	CXCR3 mo 2	H vs. M	0.0008	***
S3A	CXCR3 mo 2	H vs. S	0.0006	***
S3A	CXCR3 mo 2	M vs. S	0.8315	ns
S3A	CCR2 cDC1	H vs. M	>0,9999	ns
S3A	CCR2 cDC1	H vs. S	>0,9999	ns
S3A	CCR2 cDC1	M vs. S	>0,9999	ns
S3A	CCR2 cDC2	H vs. M	>0,9999	ns
S3A	CCR2 cDC2	H vs. S	0.9304	ns
S3A	CCR2 cDC2	M vs. S	>0,9999	ns
S3A	CCR2 DC3	H vs. M	0.0006	***
S3A	CCR2 DC3	H vs. S	0.0005	***
S3A	CCR2 DC3	M vs. S	0.8077	ns
S3A	CCR2 tDC	H vs. M	0.2231	ns
S3A	CCR2 tDC	H vs. S	0.0016	**
S3A	CCR2 tDC	M vs. S	0.0591	ns
S3A	CCR2 pDC	H vs. M	0.0052	**
S3A	CCR2 pDC	H vs. S	0.0029	**
S3A	CCR2 pDC	M vs. S	0.8426	ns
S3A	CCR2 nonDC	H vs. M	0.0002	***
S3A	CCR2 nonDC	H vs. S	0.0002	***
S3A	CCR2 nonDC	M vs. S	0.8695	ns
S3A	CCR2 mo 1	H vs. M	0.1411	ns
S3A	CCR2 mo 1	H vs. S	0.0393	*
S3A	CCR2 mo 1	M vs. S	0.4509	ns
S3A	CCR2 mo int	H vs. M	>0,9999	ns
S3A	CCR2 mo int	H vs. S	0.1205	ns
S3A	CCR2 mo int	M vs. S	0.2635	ns
S3A	CCR2 mo 2	H vs. M	0.0357	*
S3A	CCR2 mo 2	H vs. S	0.03	*
S3A	CCR2 mo 2	M vs. S	>0,9999	ns
S3A	XCR1 cDC1	H vs. M	<0,0001	****
S3A	XCR1 cDC1	H vs. S	0.0013	**
S3A	XCR1 cDC1	M vs. S	0.8389	ns
S3A	XCR1 cDC2	H vs. M	0.0002	***
S3A	XCR1 cDC2	H vs. S	0.0002	***
S3A	XCR1 cDC2	M vs. S	0.3963	ns
S3A	XCR1 DC3	H vs. M	<0,0001	****
S3A	XCR1 DC3	H vs. S	<0,0001	****
S3A	XCR1 DC3	M vs. S	0.0109	*
S3A	XCR1 tDC	H vs. M	0.0218	*
S3A	XCR1 tDC	H vs. S	0.0006	***
S3A	XCR1 tDC	M vs. S	0.073	ns
S3A	XCR1 pDC	H vs. M	0.0081	**
S3A	XCR1 pDC	H vs. S	0.0133	*
S3A	XCR1 pDC	M vs. S	0.767	ns
S3A	XCR1 nonDC	H vs. M	0.891	ns
S3A	XCR1 nonDC	H vs. S	0.3187	ns
S3A	XCR1 nonDC	M vs. S	0.4436	ns
S3A	XCR1 mo 1	H vs. M	<0,0001	****
S3A	XCR1 mo 1	H vs. S	<0,0001	****
S3A	XCR1 mo 1	M vs. S	0.0467	*
S3A	XCR1 mo int	H vs. M	<0,0001	****
S3A	XCR1 mo int	H vs. S	<0,0001	****
S3A	XCR1 mo int	M vs. S	0.271	ns
S3A	XCR1 mo 2	H vs. M	<0,0001	****
S3A	XCR1 mo 2	H vs. S	<0,0001	****
S3A	XCR1 mo 2	M vs. S	0.7262	ns
S3A	CD40 cDC1	H vs. M	0.3402	ns
S3A	CD40 cDC1	H vs. S	>0,9999	ns
S3A	CD40 cDC1	M vs. S	0.4395	ns
S3A	CD40 cDC2	H vs. M	0.0072	**
S3A	CD40 cDC2	H vs. S	0.0198	*
S3A	CD40 cDC2	M vs. S	>0,9999	ns
S3A	CD40 DC3	H vs. M	0.5738	ns
S3A	CD40 DC3	H vs. S	0.4838	ns
S3A	CD40 DC3	M vs. S	0.8949	ns
S3A	CD40 tDC	H vs. M	0.2364	ns
S3A	CD40 tDC	H vs. S	0.9473	ns
S3A	CD40 tDC	M vs. S	0.5856	ns
S3A	CD40 pDC	H vs. M	0.0242	*
S3A	CD40 pDC	H vs. S	0.0083	**
S3A	CD40 pDC	M vs. S	0.4326	ns
S3A	CD40 nonDC	H vs. M	0.0436	*
S3A	CD40 nonDC	H vs. S	0.0099	**
S3A	CD40 nonDC	M vs. S	0.362	ns
S3A	CD40 mo 1	H vs. M	0.0056	**
S3A	CD40 mo 1	H vs. S	0.055	ns
S3A	CD40 mo 1	M vs. S	0.8329	ns
S3A	CD40 mo int	H vs. M	0.001	**
S3A	CD40 mo int	H vs. S	0.0861	ns
S3A	CD40 mo int	M vs. S	0.7032	ns
S3A	CD40 mo 2	H vs. M	0.0005	***
S3A	CD40 mo 2	H vs. S	0.0118	*
S3A	CD40 mo 2	M vs. S	0.9947	ns
S3A	CD86 cDC1	H vs. M	0.6276	ns
S3A	CD86 cDC1	H vs. S	0.8752	ns
S3A	CD86 cDC1	M vs. S	>0,9999	ns
S3A	CD86 cDC2	H vs. M	0.1933	ns
S3A	CD86 cDC2	H vs. S	0.0293	*
S3A	CD86 cDC2	M vs. S	0.5541	ns
S3A	CD86 DC3	H vs. M	0.0341	*
S3A	CD86 DC3	H vs. S	0.0017	**
S3A	CD86 DC3	M vs. S	0.2544	ns
S3A	CD86 tDC	H vs. M	0.0887	ns
S3A	CD86 tDC	H vs. S	>0,9999	ns
S3A	CD86 tDC	M vs. S	0.5095	ns
S3A	CD86 pDC	H vs. M	0.0222	*
S3A	CD86 pDC	H vs. S	0.0169	*
S3A	CD86 pDC	M vs. S	0.6333	ns
S3A	CD86 nonDC	H vs. M	0.8075	ns
S3A	CD86 nonDC	H vs. S	0.5422	ns
S3A	CD86 nonDC	M vs. S	0.7899	ns
S3A	CD86 mo 1	H vs. M	0.0007	***
S3A	CD86 mo 1	H vs. S	<0,0001	****
S3A	CD86 mo 1	M vs. S	0.2387	ns
S3A	CD86 mo int	H vs. M	0.0368	*
S3A	CD86 mo int	H vs. S	0.4385	ns
S3A	CD86 mo int	M vs. S	0.7454	ns
S3A	CD86 mo 2	H vs. M	0.5672	ns
S3A	CD86 mo 2	H vs. S	0.1477	ns
S3A	CD86 mo 2	M vs. S	0.8338	ns
S3A	HLADR cDC1	H vs. M	0.0009	***
S3A	HLADR cDC1	H vs. S	0.421	ns
S3A	HLADR cDC1	M vs. S	0.2453	ns
S3A	HLADR cDC2	H vs. M	0.0275	*
S3A	HLADR cDC2	H vs. S	0.5108	ns
S3A	HLADR cDC2	M vs. S	0.0048	**
S3A	HLADR DC3	H vs. M	0.4652	ns
S3A	HLADR DC3	H vs. S	0.3516	ns
S3A	HLADR DC3	M vs. S	0.0129	*
S3A	HLADR tDC	H vs. M	0.5212	ns
S3A	HLADR tDC	H vs. S	>0,9999	ns
S3A	HLADR tDC	M vs. S	0.4705	ns
S3A	HLADR pDC	H vs. M	0.1192	ns
S3A	HLADR pDC	H vs. S	0.3344	ns
S3A	HLADR pDC	M vs. S	0.9968	ns
S3A	HLADR nonDC	H vs. M	0.0021	**
S3A	HLADR nonDC	H vs. S	0.0314	*
S3A	HLADR nonDC	M vs. S	>0,9999	ns
S3A	HLADR mo 1	H vs. M	0.1585	ns
S3A	HLADR mo 1	H vs. S	0.4993	ns
S3A	HLADR mo 1	M vs. S	0.0246	*
S3A	HLADR mo int	H vs. M	0.0239	*
S3A	HLADR mo int	H vs. S	0.9908	ns
S3A	HLADR mo int	M vs. S	0.1066	ns
S3A	HLADR mo 2	H vs. M	<0,0001	****
S3A	HLADR mo 2	H vs. S	0.0092	**
S3A	HLADR mo 2	M vs. S	>0,9999	ns
S3A	PDL1 cDC1	H vs. M	0.0066	**
S3A	PDL1 cDC1	H vs. S	0.0045	**
S3A	PDL1 cDC1	M vs. S	0.782	ns
S3A	PDL1 cDC2	H vs. M	0.1829	ns
S3A	PDL1 cDC2	H vs. S	0.0348	*
S3A	PDL1 cDC2	M vs. S	0.6444	ns
S3A	PDL1 DC3	H vs. M	0.0126	*
S3A	PDL1 DC3	H vs. S	0.0003	***
S3A	PDL1 DC3	M vs. S	0.1702	ns
S3A	PDL1 tDC	H vs. M	0.053	ns
S3A	PDL1 tDC	H vs. S	0.1046	ns
S3A	PDL1 tDC	M vs. S	>0,9999	ns
S3A	PDL1 pDC	H vs. M	0.0003	***
S3A	PDL1 pDC	H vs. S	0.0022	**
S3A	PDL1 pDC	M vs. S	0.8744	ns
S3A	PDL1 nonDC	H vs. M	0.0217	*
S3A	PDL1 nonDC	H vs. S	0.0003	***
S3A	PDL1 nonDC	M vs. S	0.1142	ns
S3A	PDL1 mo 1	H vs. M	0.0423	*
S3A	PDL1 mo 1	H vs. S	0.0036	**
S3A	PDL1 mo 1	M vs. S	0.3647	ns
S3A	PDL1 mo int	H vs. M	0.0563	ns
S3A	PDL1 mo int	H vs. S	0.0043	**
S3A	PDL1 mo int	M vs. S	0.3438	ns
S3A	PDL1 mo 2	H vs. M	0.0134	*
S3A	PDL1 mo 2	H vs. S	0.0013	**
S3A	PDL1 mo 2	M vs. S	0.1845	ns
S3A	TREM1 cDC1	H vs. M	>0,9999	ns
S3A	TREM1 cDC1	H vs. S	>0,9999	ns
S3A	TREM1 cDC1	M vs. S	>0,9999	ns
S3A	TREM1 cDC2	H vs. M	0.0078	**
S3A	TREM1 cDC2	H vs. S	0.9915	ns
S3A	TREM1 cDC2	M vs. S	0.0492	*
S3A	TREM1 DC3	H vs. M	>0,9999	ns
S3A	TREM1 DC3	H vs. S	>0,9999	ns
S3A	TREM1 DC3	M vs. S	>0,9999	ns
S3A	TREM1 tDC	H vs. M	0.993	ns
S3A	TREM1 tDC	H vs. S	0.109	ns
S3A	TREM1 tDC	M vs. S	0.402	ns
S3A	TREM1 pDC	H vs. M	0.0731	ns
S3A	TREM1 pDC	H vs. S	0.2741	ns
S3A	TREM1 pDC	M vs. S	0.991	ns
S3A	TREM1 nonDC	H vs. M	0.0066	**
S3A	TREM1 nonDC	H vs. S	0.0278	*
S3A	TREM1 nonDC	M vs. S	>0,9999	ns
S3A	TREM1 mo 1	H vs. M	0.7794	ns
S3A	TREM1 mo 1	H vs. S	0.9888	ns
S3A	TREM1 mo 1	M vs. S	0.7794	ns
S3A	TREM1 mo int	H vs. M	0.1705	ns
S3A	TREM1 mo int	H vs. S	0.3108	ns
S3A	TREM1 mo int	M vs. S	0.9906	ns
S3A	TREM1 mo 2	H vs. M	0.0751	ns
S3A	TREM1 mo 2	H vs. S	0.0134	*
S3A	TREM1 mo 2	M vs. S	0.5876	ns
S3A	CD33 cDC1	H vs. M	0.0375	*
S3A	CD33 cDC1	H vs. S	0.0825	ns
S3A	CD33 cDC1	M vs. S	>0,9999	ns
S3A	CD33 cDC2	H vs. M	0.2057	ns
S3A	CD33 cDC2	H vs. S	0.0731	ns
S3A	CD33 cDC2	M vs. S	0.5334	ns
S3A	CD33 DC3	H vs. M	0.3248	ns
S3A	CD33 DC3	H vs. S	0.1397	ns
S3A	CD33 DC3	M vs. S	0.6097	ns
S3A	CD33 tDC	H vs. M	0.7327	ns
S3A	CD33 tDC	H vs. S	0.8279	ns
S3A	CD33 tDC	M vs. S	0.9995	ns
S3A	CD33 pDC	H vs. M	0.3991	ns
S3A	CD33 pDC	H vs. S	0.9189	ns
S3A	CD33 pDC	M vs. S	0.8051	ns
S3A	CD33 nonDC	H vs. M	0.0136	*
S3A	CD33 nonDC	H vs. S	0.0945	ns
S3A	CD33 nonDC	M vs. S	0.997	ns
S3A	CD33 mo1	H vs. M	0.4563	ns
S3A	CD33 mo1	H vs. S	0.25	ns
S3A	CD33 mo1	M vs. S	0.7088	ns
S3A	CD33 moint	H vs. M	0.1753	ns
S3A	CD33 moint	H vs. S	0.1379	ns
S3A	CD33 moint	M vs. S	0.7876	ns
S3A	CD33 mo2	H vs. M	0.9614	ns
S3A	CD33 mo2	H vs. S	0.8078	ns
S3A	CD33 mo2	M vs. S	0.6462	ns
S3A	CD143 cDC1	H vs. M	0.1746	ns
S3A	CD143 cDC1	H vs. S	>0,9999	ns
S3A	CD143 cDC1	M vs. S	>0,9999	ns
S3A	CD143 cDC2	H vs. M	0.0003	***
S3A	CD143 cDC2	H vs. S	<0,0001	****
S3A	CD143 cDC2	M vs. S	0.1948	ns
S3A	CD143 DC3	H vs. M	<0,0001	****
S3A	CD143 DC3	H vs. S	0.0002	***
S3A	CD143 DC3	M vs. S	>0,9999	ns
S3A	CD143 tDC	H vs. M	0.0141	*
S3A	CD143 tDC	H vs. S	0.0003	***
S3A	CD143 tDC	M vs. S	0.0624	ns
S3A	CD143 pDC	H vs. M	0.7326	ns
S3A	CD143 pDC	H vs. S	0.2049	ns
S3A	CD143 pDC	M vs. S	0.8831	ns
S3A	Siglec1 cDC1	H vs. M	0.0011	**
S3A	Siglec1 cDC1	H vs. S	0.1041	ns
S3A	Siglec1 cDC1	M vs. S	>0,9999	ns
S3A	Siglec1 cDC2	H vs. M	0.1216	ns
S3A	Siglec1 cDC2	H vs. S	0.1393	ns
S3A	Siglec1 cDC2	M vs. S	>0,9999	ns
S3A	Siglec1 DC3	H vs. M	0.0233	*
S3A	Siglec1 DC3	H vs. S	0.1506	ns
S3A	Siglec1 DC3	M vs. S	>0,9999	ns
S3A	Siglec1 tDC	H vs. M	0.5527	ns
S3A	Siglec1 tDC	H vs. S	>0,9999	ns
S3A	Siglec1 tDC	M vs. S	>0,9999	ns
S3A	Siglec1 pDC	H vs. M	0.0011	**
S3A	Siglec1 pDC	H vs. S	0.0141	*
S3A	Siglec1 pDC	M vs. S	>0,9999	ns
S3A	Siglec1 nonDC	H vs. M	<0,0001	****
S3A	Siglec1 nonDC	H vs. S	0.0064	**
S3A	Siglec1 nonDC	M vs. S	>0,9999	ns
S3A	CD163 cDC1	H vs. M	0.0341	*
S3A	CD163 cDC1	H vs. S	0.0575	ns
S3A	CD163 cDC1	M vs. S	>0,9999	ns
S3A	CD163 cDC2	H vs. M	0.8671	ns
S3A	CD163 cDC2	H vs. S	0.8621	ns
S3A	CD163 cDC2	M vs. S	0.9867	ns
S3A	CD163 DC3	H vs. M	0.0582	ns
S3A	CD163 DC3	H vs. S	0.0039	**
S3A	CD163 DC3	M vs. S	0.3151	ns
S3A	CD163 tDC	H vs. M	0.2678	ns
S3A	CD163 tDC	H vs. S	0.0067	**
S3A	CD163 tDC	M vs. S	0.1494	ns
S3A	CD163 pDC	H vs. M	0.8061	ns
S3A	CD163 pDC	H vs. S	0.2961	ns
S3A	CD163 pDC	M vs. S	0.093	ns
S3A	CD163 nonDC	H vs. M	>0,9999	ns
S3A	CD163 nonDC	H vs. S	0.1626	ns
S3A	CD163 nonDC	M vs. S	0.0298	*
S3A	CD163 mo1	H vs. M	0.2266	ns
S3A	CD163 mo1	H vs. S	0.0339	*
S3A	CD163 mo1	M vs. S	0.1218	ns
S3A	CD163 moint	H vs. M	0.0087	**
S3A	CD163 moint	H vs. S	0.0022	**
S3A	CD163 moint	M vs. S	0.6015	ns
S3A	CD163 mo2	H vs. M	0.0029	**
S3A	CD163 mo2	H vs. S	0.0006	***
S3A	CD163 mo2	M vs. S	0.4972	ns

## Sheet: S4
Figure	Population	Comparison	adjusted p-value	Significance after correction
S4A	cDC1	H vs. H2	0.649	ns
S4A	cDC1	H vs. M	0.2767	ns
S4A	cDC1	H vs. S	0.1706	ns
S4A	cDC1	H2 vs. M	0.9663	ns
S4A	cDC1	H2 vs. S	0.4083	ns
S4A	cDC1	M vs. S	0.5044	ns
S4A	cDC2	H vs. H2	0.5375	ns
S4A	cDC2	H vs. M	0.0029	**
S4A	cDC2	H vs. S	0.0623	ns
S4A	cDC2	H2 vs. M	0.1683	ns
S4A	cDC2	H2 vs. S	0.3162	ns
S4A	cDC2	M vs. S	0.9416	ns
S4A	DC3	H vs. H2	>0,9999	ns
S4A	DC3	H vs. M	0.0001	***
S4A	DC3	H vs. S	>0,9999	ns
S4A	DC3	H2 vs. M	0.0097	**
S4A	DC3	H2 vs. S	>0,9999	ns
S4A	DC3	M vs. S	>0,9999	ns
S4A	tDC	H vs. H2	>0,9999	ns
S4A	tDC	H vs. M	0.4949	ns
S4A	tDC	H vs. S	>0,9999	ns
S4A	tDC	H2 vs. M	0.103	ns
S4A	tDC	H2 vs. S	>0,9999	ns
S4A	tDC	M vs. S	>0,9999	ns
S4A	pDC	H vs. H2	>0,9999	ns
S4A	pDC	H vs. M	0.0314	*
S4A	pDC	H vs. S	>0,9999	ns
S4A	pDC	H2 vs. M	0.1726	ns
S4A	pDC	H2 vs. S	>0,9999	ns
S4A	pDC	M vs. S	>0,9999	ns
S4A	nonDC	H vs. H2	>0,9999	ns
S4A	nonDC	H vs. M	<0,0001	****
S4A	nonDC	H vs. S	0.6224	ns
S4A	nonDC	H2 vs. M	0.0011	**
S4A	nonDC	H2 vs. S	0.9457	ns
S4A	nonDC	M vs. S	>0,9999	ns
S4B	mo 1	H vs. H2	>0,9999	ns
S4B	mo 1	H vs. M	0.0876	ns
S4B	mo 1	H vs. S	>0,9999	ns
S4B	mo 1	H2 vs. M	0.0125	*
S4B	mo 1	H2 vs. S	0.4758	ns
S4B	mo 1	M vs. S	>0,9999	ns
S4B	mo int	H vs. H2	>0,9999	ns
S4B	mo int	H vs. M	>0,9999	ns
S4B	mo int	H vs. S	>0,9999	ns
S4B	mo int	H2 vs. M	>0,9999	ns
S4B	mo int	H2 vs. S	>0,9999	ns
S4B	mo int	M vs. S	>0,9999	ns
S4B	mo 2	H vs. H2	>0,9999	ns
S4B	mo 2	H vs. M	0.0041	**
S4B	mo 2	H vs. S	0.2327	ns
S4B	mo 2	H2 vs. M	0.0029	**
S4B	mo 2	H2 vs. S	0.1541	ns
S4B	mo 2	M vs. S	>0,9999	ns
S4D	CD33	H vs. H2	0.3051	ns
S4D	CD33	H vs. M	0.7659	ns
S4D	CD33	H vs. S	0.6834	ns
S4D	CD33	H2 vs. M	0.6834	ns
S4D	CD33	H2 vs. S	0.9178	ns
S4D	CD33	M vs. S	0.7659	ns
S4D	CCR2	H vs. H2	0.9709	ns
S4D	CCR2	H vs. M	0.051	ns
S4D	CCR2	H vs. S	0.1908	ns
S4D	CCR2	H2 vs. M	0.2049	ns
S4D	CCR2	H2 vs. S	0.3216	ns
S4D	CCR2	M vs. S	0.9253	ns
S4D	CD40	H vs. H2	0.4811	ns
S4D	CD40	H vs. M	<0,0001	****
S4D	CD40	H vs. S	0.03	*
S4D	CD40	H2 vs. M	0.0102	*
S4D	CD40	H2 vs. S	0.2068	ns
S4D	CD40	M vs. S	0.9997	ns
S4D	CD86	H vs. H2	>0,9999
S4D	CD86	H vs. M	0.1075
S4D	CD86	H vs. S	>0,9999
S4D	CD86	H2 vs. M	0.829
S4D	CD86	H2 vs. S	>0,9999
S4D	CD86	M vs. S	>0,9999
S4D	CD163	H vs. H2	0.9961	ns
S4D	CD163	H vs. M	<0,0001	****
S4D	CD163	H vs. S	0.0037	**
S4D	CD163	H2 vs. M	0.0003	***
S4D	CD163	H2 vs. S	0.0069	**
S4D	CD163	M vs. S	0.7902	ns
S4D	CD143	H vs. H2	0.0106	*
S4D	CD143	H vs. M	<0,0001	****
S4D	CD143	H vs. S	<0,0001	****
S4D	CD143	H2 vs. M	0.0865	ns
S4D	CD143	H2 vs. S	0.0145	*
S4D	CD143	M vs. S	0.2418	ns
S4D	CXCR3	H vs. H2	>0,9999	ns
S4D	CXCR3	H vs. M	0.0002	***
S4D	CXCR3	H vs. S	0.0986	ns
S4D	CXCR3	H2 vs. M	0.0151	*
S4D	CXCR3	H2 vs. S	0.3465	ns
S4D	CXCR3	M vs. S	>0,9999	ns
S4D	HLA DR	H vs. H2	0.3903	ns
S4D	HLA DR	H vs. M	0.933	ns
S4D	HLA DR	H vs. S	>0,9999	ns
S4D	HLA DR	H2 vs. M	0.6807	ns
S4D	HLA DR	H2 vs. S	0.7784	ns
S4D	HLA DR	M vs. S	0.9878	ns
S4D	PDL1	H vs. H2	0.2957	ns
S4D	PDL1	H vs. M	0.2674	ns
S4D	PDL1	H vs. S	0.0042	**
S4D	PDL1	H2 vs. M	0.9985	ns
S4D	PDL1	H2 vs. S	0.0695	ns
S4D	PDL1	M vs. S	0.0447	*
S4D	CX3CR1	H vs. H2	0.9061	ns
S4D	CX3CR1	H vs. M	<0,0001	****
S4D	CX3CR1	H vs. S	0.0014	**
S4D	CX3CR1	H2 vs. M	<0,0001	****
S4D	CX3CR1	H2 vs. S	0.0053	**
S4D	CX3CR1	M vs. S	0.9575	ns

[truncated: 5 more sheets: S5, S6, S7, S8, S9]
