# Supplementary material for: Impaired function and delayed regeneration of dendritic cells in COVID-19
Source: PLoS Pathog. 2021 Oct 6;17(10):e1009742. doi: 10.1371/journal.ppat.1009742 (PMC8523079; doi:10.1371/journal.ppat.1009742)
Supplement: S4 Table — (XLSX) [file ppat.1009742.s013.xlsx]

## Sheet: Correlation with IFN1 score
Correlation of plasma protein abundance with the IFN1 plasma protein score (related to Fig. 4h)
Gene	r	Pval	Significant correlation (Bonferroni-corrected)
IFNL1	0.808601	5.43592e-11	yes
CXCL11	0.766682	2.04708e-09	yes
DDX58	0.747536	8.44159e-09	yes
CXCL10	0.713562	7.8393e-08	yes
SAMD9L	0.679771	5.35835e-07	yes
SIGLEC1*	0.515805	0.000399947	yes
TLR3	0.341772	0.0248882	no
TNFSF10	0.304484	0.0471206	no
NT5C3A	0.276954	0.0721861	no
GMPR	0.262728	0.0887359	no
CD38	0.259348	0.0930712	no
TRIM5	0.207716	0.18136	no
PNPT1	0.119195	0.446478	no
AXL	-0.0861062	0.582992	no
*not included in IFN1 score
