# Supplementary material for: Impaired function and delayed regeneration of dendritic cells in COVID-19
Source: PLoS Pathog. 2021 Oct 6;17(10):e1009742. doi: 10.1371/journal.ppat.1009742 (PMC8523079; doi:10.1371/journal.ppat.1009742)
Supplement: S5 Table — (XLSX) [file ppat.1009742.s014.xlsx]

## Sheet: Tabelle1
CoV-Nr.	timepoint	Group	cohort no	Time since first diagnosis	ElecsysCOIvalue_max	Elecsys_qualitative_result	mo 1 of monos	mo int of monos	mo2 of monos	%of cDC1 of HLADR regate	%of cDC2 of HLADR regate	%of DC3 of HLADR regate	%of tDC of HLADR regate	%of pDC of HLADR regate	%of nonDC of HLADR regate	%of Ki67 cDC1	%of Ki67 cDC2	%of Ki67 DC3	%of Ki67 tDC	%of Ki67 pDC	%of Ki67 nonDC	%of Ki67 mo1	%of Ki67 mo in	%of Ki67 mo2	DC3 CD163neg	DC3 CD163 pos	DC3 CD163 pos CD14 pos	Granulocytes of living	monocytes of living	HLA Regate of living	cDC1 of DC wo nonDC	cDC2 of DC wo nonDC	DC3 of DC wo nonDC	tDC of DC wo nonDC	pDC of DC wo nonDC	cDC1 of cDCs	cDC2 of cDCs	DC3 of cDCs	pDC of CD123+	tDC of CD123+	PDL1/CD86 mo 1	PDL1/CD86 mo int	PDL1/CD86 mo 2	PDL1/CD86 cDC1	PDL1/CD86 cDC2	PDL1/CD86 DC3	PDL1/CD86 tDC	PDL1/CD86 pDC	PDL1/CD86 nonDC
A	1	M	2	4			93	0.99	2.35	0.33	2.96	9.17	0.7	8.01	77.4										22.8	30.2	34.7	1.33	2.18	4	1.55881	13.9821	43.316	3.30657	37.8366	2.62	24.2	70.4	91	6.65	0.114479	0.0164019	0.0487239	0.0577089	0.119464	0.171768	0.0818642	0.262803	0.0663957
AB	1	M	2	3	2.62	2	93.5	2.72	2.26	0.19	2.05	35.9	0.7	8.35	48.8										4.8	11.9	70.4	1.54	13.5	3.18	0.402628	4.34414	76.0754	1.48337	17.6944	0.61	6.88	89.8	91.1	5.23	0.140041	0.13225	0.0842203	0.100865	0.196866	0.204465	0.0696649	0.328292	0.0966813
B1	1	M	2	10	23	2	91.6	0.94	5.63	4.28	1.58	30.5	1.35	15.2	44.1										2.74	23.1	69	4.06	28.2	2.38	8.08921	2.9862	57.6451	2.5515	28.728	11.7	8.46	87.4	91.3	7.43	0.0455959	0.0189621	0.0250211	0.0960386	0.105925	0.150311	0.081009	0.208014	0.0684046
B2	2	M	2	16	23	2	80.9	2.25	13.6	3	5.21	51.7	2.05	25.4	9.33										13.1	30.9	46.6	5.52	16.6	3.51	3.43407	5.96383	59.1804	2.34661	29.0751	4.87	11.1	87.2	91.8	6.94	0.0732107	0.0201453	0.0177369	0.0993682	0.152214	0.123424	0.0780336	0.224878	0.0928169
C	1	M	2	5	46.44	2	95	2.04	1.39	1.17	5.99	34	1.87	9.8	43.5										10.1	17.4	64.6	6.51	16.5	4.73	2.21465	11.3383	64.3574	3.53966	18.5501	2.88	15.4	81.5	83.5	14.7	0.0794277	0.0239163	0.0337977	0.114068	0.180042	0.206074	0.0908909	0.295314	0.120874
D1	1	S	2	3	86.69	2	98.8	0.31	0.044	1.34	3.38	31.4	0.4	8.03	50.2										8.47	4.8	80.9	1.11	23	10.3	3.00786	7.58698	70.4826	0.897868	18.0247	9.39	11.2	85.9	87.1	10.5	0.215634	0.147434	0.0746032	0.141737	0.198899	0.283891	0.0379607	0.188571	0.11047
D2	2	S	2	8	86.69	2	98.2	0.49	0.14	2.38	5.29	41.6	0.35	4.32	38.6										17.3	5.99	68.7	0.61	22.2	8.87	4.41231	9.80719	77.1227	0.648869	8.0089	4.8	13.2	85	91.9	6.85	0.134671	0.0954461	0.0399084	0.143352	0.22438	0.228922	0.0276206	0.27307	0.120627
D3	3	S	2	17	86.69	2	93.6	0.75	2.96	4.61	5.47	57.8	0.66	14.9	12.2										15.9	9.76	65.3	1.72	25.2	6.56	5.52493	6.55561	69.2713	0.790988	17.8571	7.37	11.5	86.8	95.2	3.37	0.0937852	0.0498002	0.0351059	0.0823899	0.13612	0.15061	0.0409781	0.308875	0.0545385
E1	1	M	2	0	44.2	2	72	14.2	7.33	0.5	3.2	30.2	1.7	56.8	3.42										6.17	17.6	67.6	3.29	20.2	3.91	0.541126	3.4632	32.684	1.83983	61.4719	1.6	9.94	88.6	88.9	3.49	0.0713404	0.0980696	0.108144	0.0827968	0.0570934	0.104593	0.133712	0.479633	0.108639
E2	2	M	2	8	44.2	2	93.4	2.05	2.53	3.87	11.8	43.8	1.34	19.5	15.5										18.5	27.7	41.6	1.12	12	4.76	4.81883	14.6931	54.5387	1.66853	24.2809	6.48	22.3	73.2	92.7	5.94	0.0501154	0.0231978	0.0139321	0.0417261	0.0731202	0.100667	0.0233207	0.239451	0.0738724
E3	3	M	2	21	44.2	2	85.1	2	10.4	2.14	7.55	30.5	2.04	49.6	4.6										14.1	41.7	34.2	0.74	5.19	3.84	2.33039	8.22171	33.2135	2.2215	54.0128	5.11	20	74.9	95.8	3.45	0.0450611	0.0140076	0.013308	0.0407321	0.0686541	0.0930329	0.0118032	0.216138	0.0946526
F1	1	M	2	7	42.16	2	94.1	1.06	3.22	2.01	2.01	40.2	1.07	9.49	38.7										9.01	10.3	72.1	4	19.1	3.47	3.66922	3.66922	73.3844	1.95327	17.3238	4.53	6.9	91.7	89.4	8.91	0.0919625	0.0161345	-0.000428986	0.127237	0.128442	0.166267	0.028596	0.22139	0.109133
F2	2	M	2	12	42.16	2	89.9	0.55	8.12	1.76	3.95	53.8	1.09	20.8	14.4										10.9	8.69	67.9	2.33	19.1	5.61	2.16216	4.85258	66.0934	1.33907	25.5528	3.03	8.13	90.8	94.6	4.34	0.0635563	0.022385	0.000865022	0.0900403	0.100251	0.103183	0.058923	0.326105	0.110638
G1	1	M	2	8	64.06	2	90.7	5.5	1.83	1.07	3.95	59.2	0.89	12.9	15										5.23	5.1	84.9	1.81	20.4	3.85	1.37162	5.06345	75.8877	1.14088	16.5363	3.43	7.24	91.4	89.5	3.98	0.11504	0.133206	0.108774	0.114037	0.0954373	0.172029	-0.0968248	0.240511	0.0911432
H1	1	M	2	11	109	2	92.1	1.54	4.88	3.33	6.81	39.4	3.04	27	16										20.2	13.6	57.9	2.49	8.75	3.81	4.18447	8.55743	49.5099	3.82006	33.9281	6.89	17.4	80.3	89.7	9.16	0.0707701	0.0139593	0.0255596	0.0892321	0.109863	0.135889	0.0316977	0.211923	0.0806982
H2	2	M	2	60	109	2	87.9	1.92	8.06	3.75	6.55	51.4	1.83	29	2.98										26.4	15.6	46.9	0.79	15.7	7.34	4.05274	7.07879	55.5496	1.97774	31.3412	6.14	13.3	83.4	93.8	5.52	0.06875	0.0271114	0.0254852	0.0755859	0.109158	0.123387	0.0484824	0.257862	0.125914
HD01	1	H	2				61.2	6.7	29.5	3.97	7.6	49.1	1.57	26.3	8.47										13.2	27.4	50	2.62	24.9	5.25	4.48385	8.58369	55.4552	1.77321	29.7041	6.49	14.8	82.7	93.9	5.18	0.0613175	0.0233779	0.016099	0.0579577	0.0983273	0.119771	0.0235397	0.157774	0.0838987
HD02	1	H	2				84.9	4.11	8.06	3.85	13.5	54.1	2.05	16.5	4.35										15.7	21.6	52	1.1	32.9	10.6	4.27778	15	60.1111	2.27778	18.3333	5.2	21.3	74.4	88.3	10.1	0.0744476	0.0559115	0.0422607	0.08554	0.138801	0.134955	0.0503403	0.257086	0.175379
HD03	1	H	2				84.3	1.07	13	3.6	6.23	53.5	1.66	21.2	10.6										25.1	24	40.3	0.62	20.5	16.9	4.17682	7.22822	62.0722	1.92598	24.5968	5.9	14.7	81.1	92.5	6.78	0.0516713	0.0395859	0.0344958	0.0762765	0.12284	0.0929568	0.0117103	0.204836	0.0602368
HD04	1	H	2				95.1	1.2	3.02	3.73	5.17	59.5	1.02	23.6	3.83										17	15	58.5	0.48	27.3	6.74	4.00989	5.55794	63.9647	1.09654	25.3709	5.12	8.73	88.7	95.5	3.77	0.0266079	0.0187922	0.0135516	0.0566645	0.0779533	0.086759	-0.00992618	0.096875	0.0304911
HD05	1	H	2				79.3	2.11	17.1	3.81	8.53	61.3	1.51	19.5	1.92										9.64	22.8	59	1.22	26.8	5.25	4.02536	9.01215	64.7649	1.59535	20.6022	5.15	14.7	82.9	92.6	6.6	0.0488704	0.0234063	0.0201447	0.0661551	0.082517	0.0899648	0.0078992	0.198436	0.131892
HD06	1	H	2				83.9	1.44	12.8	2.96	10.4	47.8	1.37	30.3	3.1										13.8	30.1	45.5	0.31	13.4	3.19	3.18862	11.2033	51.492	1.47582	32.6403	4.69	18.9	78.5	95	4.19	0.0179616	-0.00155696	0.00159057	0.0365666	0.080083	0.0943014	-0.0197917	0.171183	0.0786966
HD07	1	H	2				81.6	1.48	12.2	2.57	10.7	70.5	0.7	10.2	2.32										20.5	15.9	51.3	0.88	40.9	8.86	2.71469	11.3024	74.4692	0.739411	10.7743	3.04	14.5	83.3	93.1	5.97	0.0383725	0.023364	0.0108027	0.0605944	0.0953464	0.0934321	0.021493	0.173575	0.116842
HD08	1	H	2				93.8	1.03	2.4	1.93	8.73	65.5	0.62	15.5	4.36										24.1	12.5	50.9	0.31	22.6	13.4	2.09146	9.46034	70.9796	0.671868	16.7967	2.49	12.9	84.8	95.9	3.53	0.00482214	-0.00382984	-0.0172788	0.0474672	0.0739011	0.0709521	-0.0216546	0.145687	0.0534289
HD09	1	H	2				89.6	1.74	7.38	2.46	3.02	57.6	0.88	28	3.67										10.8	8.38	68.7	0.67	27.2	6.33	2.67508	3.28404	62.6359	0.956938	30.448	3.94	5.88	92.6	96.6	2.58	0.0106628	-0.00182889	-0.00270224	0.050722	0.0594966	0.0713506	-0.0273268	0.217297	0.0648438
HD10	1	H	2				79.5	2.16	12.7	4.17	8.74	46.4	0.97	30.9	3.67										12.4	20.1	57.5	0.96	23.4	16.7	4.57337	9.58544	50.8884	1.06383	33.889	6.69	18.7	78	96.7	2.64	0.0127017	-0.0153251	-0.012619	0.0468028	0.0742418	0.0768361	0.00514157	0.271295	0.128911
HD11	1	H	2				89.9	0.35	4.93	3.2	5.61	28.1	1.05	38	21.5	82.4	24.7	22.4	90.2	1.69	51.1	20.4	58.1	77.8	18.4	11.8	63.3	0.15	16.2	1.09	4.21274	7.38547	36.9932	1.38231	50.0263	8.66974	15.1991	76.1311	2.68886	97.3111
HD12	1	H	2				78	3.78	15.3	3.8	14.6	45.3	1.94	20	5.98										22.1	20.1	45.1	1.11	19.2	12.6	4.43718	17.0481	52.8958	2.2653	23.3536	5.72	25.6	69	90.7	7.77	0.0283308	0.0139148	0.0139242	0.0760188	0.102457	0.0945656	0.0357913	0.218609	0.0789824
I1	1	M	2	6	11.43	2	94.9	1.81	1.46	0.89	3.06	33.5	0.78	6.11	50.1										16.6	6.63	57.3	0.83	23.4	6.4	2.00722	6.90122	75.5525	1.75913	13.7799	2.51	10.1	88.3	87.1	9.21	0.099856	0.0394331	0.0263011	0.100507	0.257936	0.226728	0.108407	0.266912	0.113553
CoV004	1	S	4	20	17.76	2	89.1	2.19	1.52	0.28	0.65	4.73	0.076	0.91	92.4	22.9	11.2	20.1	26.3	5.75	35.1	15.6	6.32	4.36	26.5	4.76	65.5	9.63	30.2	1.36	4.21306	9.78032	71.1706	1.14354	13.6924	4.947	11.4841	83.5689	7.70791	92.2921
CoV004	2	S	4	22	105.2	2	93.9	0.91	1.13	0.2	2.13	1.34	0.026	0.68	91.2	8.33	4.79	17.8	66.7	6.29	18.2	19.7	11.3	0.88				16.6	41.5	4.84	4.57038	48.6746	30.6216	0.59415	15.5393	5.44959	58.0381	36.5123	3.68272	96.3173
CoV004	3	S	4	35	105.2	2	82.8	3.14	5.5	0	2	1.73	0.04	0.73	94.3	0	81.2	73.6	100	21.6	97.6	68.5	71	85.7	47	4.76	45.1	2.13	1.54	2.44	0	44.4444	38.4444	0.888889	16.2222	0	53.6193	46.3807	5.19481	94.8052
CoV004	4	S	4	54	105.2	2
CoV005	1	R	4	57	4.22	2	72	12.8	2.67	1.15	6.61	33.7	1.12	6.28	48	0	1.1	0.6	9.09	0	27.9	0.16	0.84	0.18	59.2	11.4	20.7	60.2	6.71	0.36	2.35366	13.5284	68.9726	2.29226	12.853	2.77376	15.9431	81.2832	15.1351	84.8649
CoV005	1	S	4	49	4.22	2	66.2	20	0.75	0.4	3.77	29.4	0.35	8.23	52.2	0	1.32	3.88	57.1	1.2	47.8	6.48	2.01	1.25	25.8	4.38	56.4	21.7	20	0.54	0.948992	8.94425	69.7509	0.830368	19.5255	1.19154	11.2303	87.5782	4.07925	95.9207
CoV005	2	R	4	77	4.22	2
CoV007	1	M	4	21	9.6	2	59.9	23.6	4.29	0.23	1	4.17	2.75	41.8	47.3	70.6	52.7	39.2	63.7	0.55	86	12.2	4.86	12.8	5.48	26.1	63.5	1.19	18.2	0.85	0.46046	2.002	8.34835	5.50551	83.6837	4.25926	18.5185	77.2222	6.17284	93.8272
CoV007	2	M	4	43	11.43	2
CoV008	1	M	4	21	53.77	2	94.1	1.49	0.55	1.08	2.03	23.8	2.61	18	42.6	53.4	17.4	13.8	49.3	2.07	77.5	5.31	1.02	3.83	26.6	15	53.9	2.89	25.7	1.15	2.27273	4.27189	50.0842	5.49242	37.8788	4.01338	7.54366	88.443	12.6638	87.3362
CoV009	1	M	4	10	53.77	2	72.6	2.4	18.8	0.2	2.1	3.47	0.33	6.49	86	68.4	33.3	51.3	71.9	4.75	95.5	8.18	2.03	0.57	27.5	23.8	43.8	10.2	3.09	2.93	1.58856	16.6799	27.5616	2.62113	51.5488	3.4662	36.3951	60.1386	4.83871	95.1613
CoV011	1	R	4	37	0.344	1	69.4	15.9	4.21	0.95	2.3	8.81	0.17	16.8	69	38.1	20.6	26.9	81	0.62	16.9	40.3	85.1	82.5	27.9	15.1	52.9	16.5	12.2	3.35	3.27248	7.92284	30.3479	0.585601	57.8712	7.87728	19.0713	73.0514	1.00177	98.9982
CoV011	2	R	4	43	0.344	1	80.2	4.9	1.68	0	6.86	8.94	0.18	13.6	67.4	0	2.63	44.4	100	9.27	17.8	87.7	82.8	55.9	44.4	22.2	26.3	24.4	6.66	3.65	0	23.1913	30.2231	0.608519	45.977	0	43.4177	56.5823	1.30624	98.6938
CoV011	3	R	4	51	0.344	1	62.6	1.03	13.1	0.47	3.26	6.75	0.7	8.38	78.5	100	42.9	67.2	100	2.78	16	72.8	55.6	53.9	27.6	24.1	44.8	9.12	4.22	4.14	2.40286	16.6667	34.5092	3.57873	42.8425	4.48473	31.1069	64.4084	7.70925	92.2907
CoV012	1	R	4	58	109	2	94.6	1.4	0.62	0.69	7.59	46.6	1.32	18.5	22.8	29.3	23.3	23.1	61.9	10.5	60.9	3.51	1.62	2.03	16.4	35.1	42	4.51	20.5	1.72	0.923695	10.1606	62.3829	1.76707	24.7657	1.25729	13.8302	84.9125	6.65994	93.3401
CoV012	2	R	4	61	150.4	2	96	0.31	0.61	0.33	3.66	37.4	1.48	17.9	35.3	38.5	6.19	14.1	28	2.39	48.8	5.25	1.42	0.85	31.1	22.4	33.9	3.43	23.3	1.37	0.543031	6.02271	61.5435	2.43541	29.4553	0.797294	8.84272	90.36	7.63674	92.3633
CoV012	3	R	4	70	150.4	2	91.4	1.14	2.72	0.14	6.39	44.7	0.5	17.9	27.9	6.25	42.4	23.2	50.9	3.31	36.7	2.15	3.99	0.82				26.7	12.9	1.28	0.201063	9.17708	64.1965	0.718081	25.7073	0.273277	12.4732	87.2536	2.71739	97.2826
CoV012	4	R	4																						8.26	29.6	55.6
CoV014	1	R	4	110	0.081	1
CoV016	1	M	4	5	17.6	2	75.5	13.6	2.66	0.31	0.7	1.55	0.29	5.73	90.9	54.5	15.3	65.6	83.9	8.6	5.29	47	19.5	0.94	23.1	11.7	54.2	18.7	5.86	3.16	3.61305	8.15851	18.0653	3.37995	66.7832	12.1094	27.3438	60.5469	4.81728	95.1827
CoV017	1	H	4		17.6	2	41.9	15.9	13.5	0.091	0.59	10.1	0.87	2.6	79.7	0	0	0	0	0	0.23	5.7	0.44	3.12	19.1	18.2	59.6	14.4	1.3	2	0.638552	4.14006	70.8722	6.10483	18.2443	0.844078	5.47259	93.6833	25.072	74.928
CoV017	2	H	4		17.6	2	93	2.51	1.73	0.053	2.92	3.49	0.47	10.4	82.5	63.6	15.6	45.2	85.7	3.45	90	22.7	8.1	2.41	58.2	2.51	1.67	5.15	7.12	3.6	0.305775	16.8465	20.135	2.71159	60.0012	0.820053	45.1803	53.9997	4.32383	95.6762
CoV018	1	M	4	8	17.6	2	82.2	7.29	0.76	0.49	4.25	7.76	0.64	8.34	77.4	26.4	14.2	15.4	49.7	3.85	62	15.8	2.41	10.8	32.5	15.1	45.8	1.43	6.27	2.51	2.28119	19.7858	36.1266	2.97952	38.8268	3.92	34	62.08	7.12695	92.8731
CoV018	2	M	4	12	0.079	1	69.3	10.6	4.96	0.14	2.13	16.3	0.43	9.73	70.4	0	1.67	0.22	0	0	1.51	0.44	0.24	1.53	93.2	1.7	0.85	6.27	2.86	0.68	0.487296	7.41385	56.7351	1.49669	33.867	0.753904	11.4701	87.776	4.23228	95.7677
CoV018	3	M	4	14	3.28	2	90.8	3.91	2.15	1.09	9.98	29.6	0.75	10.7	45.1	40.7	23.5	16.3	50.6	2.98	46.3	3.95	5.27	3.3	28	14.6	51.3	5.79	6.68	1.31	2.09133	19.1481	56.792	1.43899	20.5295	2.68011	24.539	72.7809	6.55022	93.4498
CoV018	4	M	4	19	3.28	2	85.3	1.13	5.67	0.51	5.04	16.5	0.71	6.24	69	64.2	50.7	47.8	87.4	6.61	27.1	21	16.7	9.13	51	9.01	33.4	8.41	4.25	1.76	1.75862	17.3793	56.8966	2.44828	21.5172	2.31293	22.8571	74.8299	10.2158	89.7842
CoV018	5	M	4	40	3.28	2
CoV020	1	S	4	19			84.9	5.19	0.6	0.66	4.68	11.3	1.14	9.44	69.1	23.5	13.2	19.1	42.9	4.31	70.2	28.7	3.98	15	32.7	12.3	52.4	2.15	6.24	2.03	2.42469	17.1932	41.5136	4.1881	34.6804	3.96635	28.125	67.9087	10.775	89.225
CoV020	2	S	4	23	97.85	2	95.1	1.91	0.031	0.35	0.47	5.98	5.38	0.61	85.6	50	14.8	22.7	16.5	42.9	70.6	58	23.8	18.2	69.1	4.37	22.2	9.68	11.1	1.81	2.73651	3.67475	46.7553	42.0641	4.76935	5.14706	6.91176	87.9412	89.8164	10.1836
CoV020	3	S	4	25	97.85	2	85.1	3.27	0.25	0.13	1.13	14.9	8.73	0.86	72.1	34.8	25.6	36.7	7.11	29.1	79.8	57.5	18.1	13.5	37.4	11.1	43.3	14.3	12.5	3.17	0.504854	4.38835	57.8641	33.9029	3.33981	0.804455	6.99257	92.203	91.0323	8.96767
CoV020	4	S	4	31	9.33	2
CoV020	5	S	4	33	9.33	2																			20.6	16.9	56.6
CoV021	1	S	4	44	9.33	2	79.2	5.04	9.31	1.59	5.41	14.4	1.22	10.6	65.5	14	18.2	12.8	65.7	0.7	61.6	3.63	4.51	5.41	20.6	16.9	56.6	7.58	10.6	1.34	4.78627	16.2854	43.3474	3.67249	31.9085	7.42991	25.2804	67.2897	10.3215	89.6785
CoV021	2	S	4	56	9.33	2	77.4	4.77	14.3	1.02	10.6	23.3	1.84	5.35	55.1	32.1	24.9	18	62.6	0.94	86.4	3.56	3.48	5.04	20	28.3	46.8	3.76	11.5	1.44	2.42223	25.1722	55.3313	4.36951	12.7048	2.92096	30.3551	66.7239	25.5911	74.4089
CoV022	1	R	4	35	0.079	1	60.7	2.75	26.1	0.68	3.84	14.2	0.9	5.64	72.8	50	50	51.6	100	22	63.4	37.8	25	38.8	58.7	3.17	35.7	18.6	2.68	0.58	2.692	15.2019	56.2154	3.56295	22.3278	3.63248	20.5128	75.8547	13.7615	86.2385
CoV022	1	S	4	28	40.05	2	71.5	21	0.76	0.38	7.13	33	0.51	2.43	52.3	1.3	2.19	1.33	9.52	1.61	37.7	3.02	8.87	9.12	22.5	8.43	65.4	19	17.8	1.28	0.874568	16.4097	75.9494	1.17376	5.59264	0.93804	17.6006	81.4614	17.3469	82.6531
CoV022	2	R	4	54	30.83	2
CoV022	3	R	4	68	22.74	2
CoV023	1	M	4	24	0.583	1	72.3	7.7	8.81	0.31	1.21	7.96	0.23	7.15	81	52.6	17.3	36.4	35.7	3.38	96.1	25	6.72	0.61	25.1	8.99	61.4	24.3	17.9	1.7	1.83867	7.17675	47.2123	1.36418	42.4081	3.27004	12.7637	83.9662	3.11653	96.8835
CoV024	1	M	4	3	0.583	1	81.2	10.9	1.71	0.41	5.48	12.8	1.32	31.4	45	53.1	33.3	48.8	53.9	4.29	84.5	61.3	30.4	2.89	26.4	15.7	54.6	1.4	10.5	1.33	0.79751	10.6594	24.8979	2.56759	61.0776	2.19369	29.3205	68.4858	4.03423	95.9658
CoV025	1	M	4	4	0.583	1	94.4	2.5	0.29	0.78	8.37	25.7	0.67	6.14	54.5	61.1	21.2	48.3	45.2	6.34	77.9	49.4	14.7	1.32	13.3	7.89	75.1	2.53	16.5	0.99	1.8723	20.0912	61.6899	1.60826	14.7384	2.23816	24.0172	73.7446	9.83847	90.1615
CoV026	1	R	4	54	5.74	2	79.6	8.07	0.77	1.26	4.29	37.4	0.88	1.03	49.5	33.3	10.3	17.2	46.2	5.49	50.5	4.94	1.45	1.82	22.3	37	36.1	17	22.5	1.21	2.80874	9.56309	83.3705	1.96166	2.29603	2.93364	9.98836	87.078	46.0733	53.9267
CoV027	2	S	4	50	0.079	1	89.4	2.83	0.82	0.04	0.29	1.98	0.11	0.85	95.1	83.3	50	65.3	0	3.94	94.4	42.5	32.3	61	28.2	7.26	53.2	22.3	6.47	7.92	1.22324	8.8685	60.5505	3.36391	25.9939	1.7316	12.5541	85.7143	11.4583	88.5417
CoV027	2	S	4	52	44.2	2	73.5	4.36	1.05	0.035	1.87	6.38	0.62	0.42	85	50	39.6	53	8.57	8.33	97.3	71.2	60.9	53.6	33.7	27.9	29.2	9.58	5.98	12.6	0.375335	20.0536	68.4182	6.64879	4.50402	0.42245	22.5709	77.0066	59.6154	40.3846
CoV027	3	S	4	57	18.54	2	80.8	0.82	0.25	0.23	2.8	8.64	0.56	1.15	84.6	67.7	24.1	65.7	24.7	12.1	98.2	84.2	58.9	57.8	36.1	5.09	55.6	0.21	20.1	5.14	1.71898	20.9268	64.574	4.18535	8.59492	1.97087	23.9931	74.036	32.7485	67.2515
CoV028	1	R	4	48	18.54	2	68.6	12.3	10.7	0.97	1.04	12.4	2.5	54.9	26	92.9	0	19.6	58.3	3.54	71.7	7.55	2.32	6.03	26.2	15.8	51.4	7.18	12.9	0.5	1.35079	1.44827	17.2678	3.48141	76.4517	6.73144	7.21721	86.0514	4.3554	95.6446
CoV029	1	S	4	4	97.63	2	82.4	0.3	0.47	0.41	1.27	6.44	0.31	2.51	86.1	83.3	5.41	24.6	55.6	23.3	83.9	66.6	19.6	18.8	7.49	2.14	83.4	8.75	9.01	1.54	3.74771	11.6088	58.8665	2.83364	22.9433	5.04926	15.6404	79.3103	10.9929	89.0071
CoV030	1	R	4	44	0.08	1	94.9	0.57	2.42	4.05	2.78	24.4	1.35	20	41.7	98.9	62.5	34	71	2.18	63.8	48.1	63.1	89.7	7.31	20.9	66.3	1.64	17.3	0.7	7.70255	5.28718	46.4055	2.56752	38.0373	12.9683	8.9017	78.13	6.32319	93.6768
CoV031	1	R	4	76	0.083	1	87.1	2.07	8.31	1.3	1.83	14.5	1.33	58.1	19.5	79.2	33	22.8	88.8	1.98	56.2	23.9	40.4	69.3	4.11	8.4	84.2	1.14	16.4	1.53	1.687	2.37477	18.8165	1.72593	75.3958	7.37379	10.38	82.2462	2.23793	97.7621
CoV031	2	R	4	103	0.372	1
CoV032	1	S	4	48	0.308	1	56.6	20.2	11.2	0.32	19	32.9	0.23	3.56	40	28.6	1.69	17.8	0	0	32.3	46.4	7.18	1.81	12.1	4.09	81.7	46.8	9.1	1.15	0.571327	33.9225	58.7395	0.410641	6.35601	0.612792	36.3845	63.0027	6.0686	93.9314
CoV033	1	H	4		0.279	1	86.4	3.51	6.68	0.93	5.72	26.2	0.094	7.81	56.5	37.7	19.5	20.7	70.6	9.57	54.6	14.1	3.92	0.5	21.6	4.22	71	6.12	26.1	3.26	2.28198	14.0354	64.2882	0.230652	19.1638	2.83105	17.4125	79.7565	1.18927	98.8107
CoV034	1	H	4		8.29	2	93.9	0.42	1.45	2.26	11.6	32.7	1.46	17.7	31.4	27.6	46.7	51.7	74.7	2.64	50.6	30.7	56	14.2	35.7	30.7	27.7	0.47	3.47	1.28	3.43883	17.6506	49.7565	2.22155	26.9324	4.85395	24.9141	70.232	7.62004	92.38
CoV036	1	S	4	70	8.29	2	63.7	1.1	19.4	0.69	11.7	16.6	0	9.2	60.5	66.7	19.6	33.3	0	10	70.7	42.3	4.17	60.8	44.4	4.17	50	1.85	3.19	0.64	1.80676	30.6363	43.4669	0	24.0901	2.38013	40.3587	57.2611	0	100
CoV037	1	S	4	36	8.29	2	56.4	2.2	0.25	0	21.8	36.5	0.49	3.08	33	0	0.56	23.6	25	12	42.9	76.1	23.9	36.7	8.45	1.35	88.2	8.47	47.2	1.92	0	35.2352	58.9947	0.791983	4.97818	0	37.3928	62.6072	13.7255	86.2745
CoV038	1	H	4		94.13	2	93.4	1.19	1.58	1.12	9.6	47.4	0.14	10.7	25.5	26.5	4.77	4.44	33.3	2.13	66.5	26.2	10.1	0.98	8.45	1.35	88.2	7.46	28	0.78	1.62413	13.9211	68.7355	0.203016	15.5162	1.92705	16.5175	81.5554	1.29151	98.7085
CoV040	1	M	4	47	41.19	2	68.7	2.68	21.4	0.9	5.23	36.1	2.1	27.4	20.3	11.5	11.6	7.68	33.9	2.52	46.8	5.17	4.52	0.56	16.2	15.3	65.6	6.9	6.26	1.1	1.25471	7.29123	50.3276	2.92765	38.1988	2.13119	12.3846	85.4843	7.11864	92.8814
CoV040	2	M	4	50	8.06	2
CoV040	3	M	4	54	135.8	2
CoV041	1	S	4	8	75.54	2	76.2	3.77	13.6	0.58	2.11	9.24	0.39	5.43	81.5	1.32	2.74	5.17	15.8	0.64	35.8	0.75	2.17	1.84	28.2	17	49.5	49.9	12.1	2.05	3.26761	11.8873	52.0563	2.19718	30.5915	4.86169	17.6865	77.4518	6.70103	93.299
CoV043	1	R	4	106			86.3	2.61	0.55	0	1.51	3.37	0.41	0.89	92.3	0	5.88	18.4	7.14	6.67	1.47	44.6	30.4	5.1	11.4	36.8	44.7	1.67	25.1	4.76	0	24.4337	54.5307	6.6343	14.4013	0	30.9426	69.0574	31.5385	68.4615
CoV044	1	R	4	106			88	3.98	3.53	0	9.05	14.8	1.95	47.4	21.7	0	32.3	17	14.3	0.88	40.4	73.3	80.7	3.19	3.77	41.5	52.8	3.16	5.81	0.78	0	12.3634	20.2186	2.66393	64.7541	0	37.9455	62.0545	3.95137	96.0486
CoV045	1	R	4	103
HD01	1	H	4
HD02	1	H	4
HD03	1	H	4				80.6	2.45	14.2	5	8.79	25.3	1.47	30.2	27.1	7.25	17.3	11.6	47.5	0.8	59.7	1.08	0.21	0.091	2.24	53.8	42.3	0.17	20.6	2.21	7.06614	12.4223	35.7547	2.07744	42.6795	12.791	22.4866	64.7224	4.64162	95.3584
HD04	1	H	4				70.7	6.88	19.8	1.82	9.59	46.4	1.77	19.5	16.9	11.8	13.3	11.1	21.1	0.24	52.7	3.57	1.1	0.85	21.9	14.3	58.3	0.43	21.9	2.08	2.30147	12.127	58.6748	2.23824	24.6586	3.14824	16.5888	80.2629	8.32158	91.6784
HD05	1	R	4	100			73.9	6.5	16.6	1.48	16.1	17.5	2.06	15.8	44.5	6.01	10.2	12.1	38.8	1.74	37.6	2.29	4.01	14.7	19.3	42.9	32.5	0.14	5.8	1.1	2.79562	30.4118	33.0563	3.8912	29.8451	4.21893	45.8951	49.886	11.5342	88.4658
HD07	1	H	4				79.2	4.2	13.7	3.65	6.81	36.2	1.26	26.9	22.8	3.79	1.39	0.84	4.23	0.1	24.3	0.11	0.12	0.038	32.3	9.56	51.8	0.17	27.5	2.48	4.87837	9.10184	48.3828	1.68404	35.953	7.82255	14.5949	77.5825	4.47443	95.5256
HD08	1	H	4				81.6	2.92	9.46	1.69	3.17	33.2	1.49	18.5	36.7	7.58	4.49	2.18	9.29	0.11	16.2	0.16	0.26	0.054	29.5	7.55	57	0.096	28.9	2.72	2.91128	5.46081	57.1921	2.56675	31.8691	4.44036	8.32895	87.2307	7.45373	92.5463
HD09	1	H	4				87.3	2.88	3.23	1.3	6.93	37.7	0.88	16.1	32.4	9.57	1.57	1.04	11.9	0.21	19.3	0.11	0.18	0.086	34.9	8.35	50.7	0.12	22.2	1.84	2.06644	11.0157	59.9269	1.39882	25.5921	2.83039	15.0882	82.0814	5.18257	94.8174
HD10	1	H	4				73.4	4.86	15.2	1.81	5.23	51	0.57	10.7	26.1	14.7	1.82	0.68	8.14	0.31	15.2	0.1	0.13	0.31	32.8	4.48	59.1	1.49	48.7	2.79	2.61146	7.54581	73.5825	0.822392	15.4379	3.11854	9.01103	87.8704	5.05768	94.9423
HD12	1	H	4				94.3	1.11	3.35	2.92	17.4	43.1	1.56	7.71	23.4	6.92	12.7	14.6	25.2	1.31	42.5	3.67	1.62	10.4	42.1	7.17	44.8	0.13	14.9	0.96	4.01706	23.9373	59.2929	2.1461	10.6067	4.60423	27.4361	67.9596	16.8285	83.1715
HD13	1	H	4				90.4	0.82	2.5	1.42	1.61	16.1	0.71	12.7	65	28.5	21.9	13.1	51.3	1.57	30.2	1.06	3.22	0.63	21.7	21.5	48.2	0.076	10.7	1.86	4.36386	4.94776	49.4776	2.18193	39.0289	7.4229	8.4161	84.161	5.29456	94.7054
HD14	1	H	4				72.4	2.13	8.59	3.46	16.6	46.1	0.93	12.9	16.5	3.45	9.26	6.63	15	0.63	45.3	2.97	3.01	4.14	37.4	11	45	0.079	27	3.31	4.32554	20.7526	57.6322	1.16265	16.127	5.22975	25.0907	69.6796	6.72451	93.2755
HD34	4	H	4				80.5	3.5	11.1	1.52	6.45	38.3	0.57	13.8	23.8	9.46	6.53	4.07	16.8	0.17	25.2	9.54	35.4	22.6	16.2	33.1	37.5	0.032	23.9	2.62	2.5066	10.6365	63.1596	0.939974	22.7573	3.28507	13.9399	82.775	3.9666	96.0334
HD35	1	H	4				83.8	5.57	5.05	1.69	9.73	38	1.63	17	19.6	19.8	3.27	1.6	34.1	0.78	24.5	26.8	42	31.5	21.5	30.8	40.6	1.23	22.7	1.64	2.48347	14.2983	55.8413	2.3953	24.9816	3.41967	19.6884	76.8919	8.74933	91.2507
I2	2	M	2	10	11.43	2	92.8	0.7	3.71	0.92	4.12	27.8	0.88	13	49.1										25.6	13.2	42.1	1.94	6.51	4.85	1.96918	8.81849	59.5034	1.88356	27.8253	2.91	14.2	82.9	93	5.75	0.0767459	0.0365949	0.0180264	0.11913	0.146871	0.157496	0.047566	0.266872	0.0926264
J1	1	M	2	6	24.01	2	96.7	2.03	0.21	0.58	1.98	49.7	0.97	15.5	24.4										3.16	6.61	81.6	1.35	16.8	4.09	0.843882	2.88084	72.3119	1.41132	22.552	5.32	3.89	92.6	93	4.64	0.111097	0.0694195	0.0382369	0.3746	0.151916	0.220973	-0.111907	0.202887	0.101236
J2	2	M	2	17	24.01	2	82.8	2.58	12.6	0.98	1.25	49.9	0.95	26.2	17.7										3.07	6.92	84.9	1.43	17.4	3.86	1.23613	1.57669	62.9415	1.19828	33.0474	1.88	3.29	95.7	96.2	3.21	0.0553689	0.0208117	0.0143927	0.0817011	0.102384	0.126665	0.0471089	0.218434	0.0881263
K	1	S	2	2	0.583	1	85.8	4.27	3	0	0.33	19.2	0.43	17.5	53.2										2.78	2.08	92.4	61.4	6.42	3.71	0	0.88094	51.2547	1.14789	46.7165	0	1.88	96.2	94	2.4	0.108739	0.0376479	0.0664293		-0.0271097	0.177051	0.137791	0.360849	0.0982798
L1	1	M	2	10	9.6	2	92.9	3.84	1.11	0.35	1.75	62.5	1.44	11.4	11.3										2.97	1.83	83.8	8.94	24.8	4.36	0.451963	2.25981	80.7076	1.8595	14.7211	0.68	3.52	94.4	83.6	8.94	0.29926	0.181718	0.108379	0.183523	0.291252	0.338794	0.0960939	0.354281	0.2595
L2	2	M	2	14	9.6	2	94.5	2.4	0.69	0.9	7.01	65.2	1.76	7.74	8.41										5.55	3.3	82.2	1.18	21.7	5.42	1.08946	8.48566	78.9251	2.13049	9.36933	1.22	10.3	86.3	79.5	16.4	0.303682	0.155558	0.0798226	0.241073	0.202274	0.313816	0.0663534	0.282211	0.140297
M	1	S	2	3	9.25	2	96.9	0.5	0.7	0.5	0.67	11.7	1.17	7.31	73.6										6.08	9.23	81.8	12.2	14.6	3.69	2.34192	3.13817	54.8009	5.48009	34.2389	4.35	6.52	81.9	85.2	11.9	0.117688	0.0843606	0.0701447	0.104371	0.164822	0.250484	0.0289883	0.238554	0.0772604
N	1	S	2	17	11.34	2	94.3	0.84	2.22	2.41	8.09	49.3	2.46	8.47	23.2										5.89	22.3	64.7	0.42	4.33	8.15	3.40732	11.4379	69.7017	3.47801	11.9751	3.83	14.2	81.6	77.1	20.9	0.138117	0.0370389	0.0207877	0.132749	0.367759	0.257321	0.0803826	0.332215	0.124811
O1	1	M	2	9	27.38	2	97.1	0.83	0.64	0.32	2.45	15.5	1.35	22.1	55.6										9.82	9.53	72.3	0.55	2.75	2.75	0.767018	5.87248	37.1524	3.23586	52.9722	1.74	15	82.4	91.9	4.8	0.122352	0.0743681	0.0420221	0.0561987	0.0984232	0.20614	0.037052	0.293727	0.0779619
O2	2	M	2	16	27.38	2	93.5	1.11	1.4	2.65	1.88	13	1.38	15.5	61.3										12.7	28.4	48.9	32.2	8.76	2.71	7.70125	5.46353	37.7797	4.01046	45.045	29.2	9.9	88.7	91.6	6.37	-0.0318302	-0.0244664	0.00477105	0.0608328	0.0557645	0.0477778	-0.00410168	0.1622	0.12956
P	1	M	2	3	0.115	1	92.2	3.9	2.25	0.53	5.41	52.4	1.5	30.1	6.14										9.25	14.9	63.3	0.73	9.1	5.44	0.589282	6.01512	58.2611	1.66778	33.4668	1.2	11	87.6	83.9	10.9	0.0252188	0.0260468	0.0655647	0.0649535	0.0710293	0.0969783	-0.0404383	0.229909	0.0840501
Q	1	M	2	4	15.69	2	84.9	1.14	11.6	2.59	6.65	52.9	1.74	25	7.37										9.95	25.2	56.6	0.98	4.28	2.83	2.91404	7.482	59.5185	1.9577	28.1278	4.07	12.3	85.1	93.1	5.78	0.0387642	-2.33271e-05	-0.0112041	0.0780604	0.0653209	0.0867944	-0.00136111	0.197213	0.0823596
R	1	M	2	3	21.94	2	94.2	2.75	1.57	0.87	3.78	35.4	0.86	14.2	41.7										14.3	9.04	69.6	4.31	12.4	4.49	1.57866	6.85901	64.2352	1.56052	25.7666	2.64	10.5	87.6	93.8	4.6	0.148092	0.0927666	0.0638047	0.107576	0.211194	0.257383	0.0722987	0.307633	0.0807278
S1	1	M	2	2	53.77	2	88.3	4.97	2.56	0.2	0.85	13.1	1.46	23.3	57.2										8.05	11.9	76.7	7.6	9.65	5.68	0.514007	2.18453	33.6674	3.75225	59.8818	1.41	6.01	92.9	77.5	7.03	0.145015	0.0808144	0.105383	0.144511	0.111705	0.199687	0.166864	0.328839	0.0926307
S2	2	M	2	12	53.77	2	88	4.05	2.71	0.7	2.13	25	0.67	22.4	46.9										18.5	17.3	54.3	8.6	15.3	6.1	1.37525	4.18468	49.1159	1.31631	44.0079	2.57	8.34	90.1	94	2.88	0.112365	0.0665216	0.0448897	0.0939059	0.132658	0.170665	0.0742201	0.345058	0.074052
S3	3	M	2	22	53.77	2	84	5.67	2.73	0.76	1.1	36.2	0.73	25.6	31.1										11.3	12.4	64.9	8.14	16.9	6.09	1.18031	1.70834	56.2199	1.13372	39.7577	2.28	3.67	95.8	80.7	3.43	0.136042	0.0677895	0.0454596	0.108028	0.150366	0.17833	0.19919	0.476749	0.1974
T	4	M	2	30	53.77	2	88.5	3.79	5.17	1.14	2.55	49.4	0.88	23	19.3										2.9	17.1	74.3	4.26	35.3	4.87	1.4811	3.31298	64.1808	1.1433	29.8818	2.07	4.95	93.6	93.9	3.68	0.158557	0.0975539	0.0487716	0.113031	0.144242	0.192705	0.0753321	0.353441	0.18669
U	1	M	2	9	24.36	2	89.6	1.57	6.66	2.38	5.87	25.1	1.05	11.3	50.7										14.4	15.9	61.6	1.17	3.84	1.61	5.20788	12.8446	54.9234	2.29759	24.7265	6.96	19.9	77.1	89	8.48	0.154606	0.0756177	0.040291	0.069068	0.13573	0.167914	0.0287185	0.204971	0.0579796
V1	1	S	2	4	11.24	2	91.2	0.82	4.3	0.34	2.91	24.9	0.54	34.1	35										26.3	5.09	61.5	0.84	3.59	16.8	0.541487	4.6345	39.656	0.86001	54.308	7.87	10.7	85.8	91.2	1.53	0.326129	0.206716	0.111635	0.153628	5.16075	1.75279	0.36216	0.329984	0.153509
V2	2	S	2	15	11.24	2	78	0.62	0.16	0.14	0.85	7.2	0.27	0.29	88.5										7.67	6.97	82.2	2.48	27.3	20.7	1.6	9.71429	82.2857	3.08571	3.31429	1.76	11.8	68.3	51.7	48.3	0.146406	0.0829706	0.165784	0.136842	1.94804	0.340941	1074.64	0.361195	0.0961302
W	1	M	2	12	26.66	2	98	0.56	0.66	2.72	5.8	21.3	2.36	31	33.6										15.3	20.4	56.1	0.99	10.8	3.46	4.30516	9.18012	33.7132	3.73536	49.0662	10.3	22.5	75	90.3	6.71	0.0156193	0.0348123	0.0182408	0.0567586	0.0810938	0.0853086	0.0604698	0.218126	0.0757494
X	1	S	2	8	19.51	2	87.7	5.57	4.22	0.77	1.13	34	0.27	3.64	57										6.68	3.81	86.2	1.34	22.3	3.7	1.93419	2.83848	85.4057	0.678222	9.14343	2.2	3.73	95	92	6.57	0.160399	0.133037	0.0673994	0.0915274	0.218826	0.248621	-0.21043	0.245649	0.0885454
Y	1	M	2	6	37.55	2	90.6	1.49	6.93	1.39	6.74	65	0.72	7.02	15.6										9.58	12.9	70.6	2.05	42.3	7.25	1.71881	8.33436	80.3759	0.890318	8.6806	1.9	10.3	88.2	89.8	8.2	0.0393942	0.0156191	0.00383471	0.0857445	0.208965	0.120368	0.0766679	0.284043	0.0683215
Z1	1	M	2	3	4.22	2	92.2	1.54	2.96	0.23	1.68	51.5	2.12	20.3	17.2										16.1	13.2	61.7	0.55	10.4	4.02	0.30331	2.21548	67.9151	2.79573	26.7704	0.47	3.66	95.7	89.6	7.92	0.163945	0.109946	0.0632067	0.14372	0.218366	0.173723	0.068359	0.297137	0.115729
Z2	2	M	2	7	4.22	2	89	2.25	4.5	0.21	1.58	56.3	2.51	19.7	14.4										14	8.76	66	0.56	7.86	3.11	0.261519	1.96762	70.1121	3.12578	24.533	0.38	3.2	96.1	88.4	9.2	0.128306	0.0868135	0.0519262	0.10731	0.134322	0.154228	0.0657268	0.303064	0.0976584
Z3	3	M	2	10	4.22	2	86.7	2.44	5.81	0.41	2.46	63.9	4.05	14.9	10.6										16	17	56.4	0.54	10.6	4.64	0.478301	2.86981	74.545	4.72469	17.3822	0.66	4.1	95.1	77.8	18.9	0.145685	0.0954413	0.0545341	0.103355	0.162453	0.17508	0.0572277	0.315752	0.0928768
CoV072	1	M	3	10			98.5	0.6	0.022	0.8	2.8	16.2	0.9	7.5	71										16.7	22.4	52	0.49	19.8	1.77	2.83688	9.92908	57.4468	3.19149	26.5957	3.96	11.4	73.3	88.5	10.6	0.121019	0.136457	0.157994	0.0437967	0.0304452	0.104208	0.0201253	0.585653	0.156172
CoV072	2	M	3	13			96.5	1.9	0.031	0.48	3.52	9.3	0.29	2.51	82										28.6	13.4	47.7	0.58	23	3.12	2.98137	21.8634	57.764	1.80124	15.5901	3.71	17.9	60.3	88.6	10.1	0.17482	0.13777	0.154996	0.164801	0.399041	0.185668	0.267425	0.614407	0.283072
CoV073	1	M	3	8			94.8	4	0.099	1	3.63	29.5	0.94	8.72	52.4										14.5	8.78	70.8	0.45	14.3	2.41	2.28363	8.28956	67.367	2.14661	19.9132	2.84	9.25	78.5	89.1	9.56	0.210365	0.184182	0.255149	0.0636556	0.0697674	0.115287	0.159907	0.723185	0.11473
CoV073	2	M	3	11			93.4	5.33	0.056	1.32	3.7	19.4	0.51	2.18	69.5										16.7	17.4	57.8	1.01	18.3	2.47	4.86905	13.6481	71.5603	1.88122	8.04131	5.44	10.9	65.8	79.4	18.9	0.265163	0.211133	0.259184	0.180774	0.538887	0.237253	0.322925	0.68492	0.210682
CoV079	1	M	3	9			95.4	2.92	0.13	1.43	1.83	23.4	0.77	7.05	61.7										14.8	16.4	59.3	4.33	11.2	1.26	4.14733	5.30742	67.8654	2.23318	20.4466	5.61	4.94	80.6	88.5	9.71	0.271303	0.155766	0.291405	0.1607	0.14031	0.166779	0.266063	0.683269	0.151997
CoV079	2	M	3	16			88.7	1.44	2.14	0.59	5.02	30	1.22	10.6	49.9										8.45	7.54	79.6	2.55	3.22	1.16	1.24394	10.584	63.2511	2.57221	22.3487	1.75	9.7	77.8	89.4	10.3	0.232385	0.125097	1.0212	0.0923269	0.110548	0.161715	0.194585	0.580823	0.16985
CoV080	1	M	3	3			88.7	8.05	0.92	0.65	5.74	16.5	1.33	9.58	64.6										16.1	25.1	52.9	0.23	9.02	1.54	1.92308	16.9822	48.8166	3.93491	28.3432	2.59	21.7	64.2	87.5	12	0.063322	0.070069	0.103214	0.0566462	0.0241423	0.0561755	0.163628	0.82263	0.152225
CoV081	1	S	3	8			82.9	14.2	0.6	0.087	3.06	28.4	0.64	28.4	35.9										7.58	4.51	85.2	0.59	17.2	2.69	0.143595	5.05059	46.8747	1.05633	46.8747	0.26	6.86	82.9	96.2	2.16	0.227229	0.194483	0.200037	0.0890568	0.267808	0.240694	0.685919	1.07643	0.298844
CoV081	2	S	3	15			93	5.32	0.35	0.18	0.9	22.4	0.54	22.4	51.3										14.9	5.78	73.1	1.89	18	4.61	0.387764	1.93882	48.2551	1.16329	48.2551	0.64	3.55	89.8	96.7	2.32	0.1437	0.115979	0.115319	0.0933277	0.0948215	0.141367	0.253304	0.778765	0.0946204
CoV083	1	S	3	7			96.3	2.34	0.036	5.28	3.93	38.1	1.06	1.61	45										21.9	18.8	53.8	0.76	32	1.04	10.5642	7.86315	76.2305	2.12085	3.22129	11.5	5.91	65.8	59.5	39.2	0.362909	0.278407	0.397419	0.278456	0.301727	0.328325	0.312308	0.888938	0.240251
CoV088	1	M	3	15			98.5	0.7	0.00584	1.67	1.08	18	0.083	0.11	76										21.2	11	63.8	0.38	24.8	1.74	7.97402	5.15685	85.9476	0.396314	0.525235	7.93	3.96	74.4	57.1	42.9	0.128469	0.121373	0.878383	0.165618	0.10218	0.144001	2.93745	0.344149	0.112722
CoV090	1	M	3	8			94.9	4.13	0.17	1.23	3.72	26.3	0.74	8.64	55.9										12.7	12	67.6	1.34	23.6	1.7	3.02732	9.1558	64.7305	1.82131	21.2651	3.89	9.16	79	91.6	7.88	0.184011	0.181546	0.243629	0.0884325	0.183703	0.153416	0.105674	0.74532	0.181131
CoV091	1	M	3	3			75.3	15.4	4.26	0.4	3.37	18.7	2.58	25.6	45.4										19.1	16	53.2	0.74	12.2	1.65	1.25196	10.5477	70.0657	8.07512	80.1252	1.8	12.6	70.3	84.9	8.55	0.0551514	0.0814946	0.0932646	0.00340541	0.018457	0.0550015	0.198024	0.770092	0.0960907
CoV092	1	M	3	14			93.9	4.27	0.55	4.53	6.44	28.3	0.71	4.57	51.7										15.3	17.8	62	0.3	13.6	0.93	10.1684	14.4557	63.5241	1.59371	10.2581	11.9	11	67.8	86.6	13.4	0.35532	0.266143	0.257341	0.577797	0.534495	0.369158	0.389472	1.44346	0.398274
CoV095	1	M	3	5			97.7	1.29	0.042	0.97	5.17	9.49	0.94	2.69	78.5										30.3	12.9	50.2	1.11	6.84	0.88	5.03634	26.8432	49.2731	4.88058	13.9668	5.36	24	41.2	73.1	25.6	0.272267	0.182252	0.0525404	0.121711	0.18816	0.178653	0.132666	0.87476	0.132559
CoV096	1	M	3	4			85.9	10.8	0.056	0.12	8.86	13.9	0.072	0.15	72										39.7	2.53	52.7	2.5	40.6	4.78	0.519436	38.3517	60.168	0.311661	0.649294	0.6	33.5	59.6	61.7	30	0.312819	0.563442	1.4745	0.105706	0.587456	0.387326	0.384829	0.598425	0.307265
CoV106	1	M	3	2			79	6.05	13.6	2.18	7.2	23.8	0.58	11	50.8										20	21	48.7	0.046	24.2	3.57	4.87042	16.0858	53.1725	1.2958	24.5755	6.1	18.9	60.4	94.1	4.94	0.0711849	0.0764375	0.0797375	0.038684	0.0755614	0.0744129	0.11998	0.729448	0.380708
CoV106	2	M	3	6			98.4	0.73	0.00325	0.054	1.51	2.4	0.00664	0.019	96.3										81.3	4.34	12.8	0.19	21.2	20.7	1.35351	37.848	60.1558	0.166431	0.476233	1.82	4.69	17.4	73.9	26.1	0.222145	0.163794	2.16497	-0.0141893	0.66779	0.176209	1.62316	0.169252	0.450528
CoV106	3	M	3	13			94.9	4.1	0.21	0.087	0.32	3.71	0.048	0.18	95.3										73.6	6.5	16.6	0.4	29.4	25.4	2.0023	7.36479	85.3855	1.10472	4.14269	1.61	1.28	21	78.3	20.8	0.151907	0.146614	0.145513	0.0484702	0.0890618	0.0806729	-0.00669782	0.593378	0.465483
CoV109	1	M	3	2			90.1	1.55	0.098	0.099	1.68	2.37	0.025	0.12	94.6										77.1	6.25	15.6	3.83	15.2	2.17	2.30554	39.1244	55.1933	0.582208	2.7946	2.08	18.2	31.2	83.3	16.7	0.217142	0.159266	0.366233	0.286384	1.29102	0.528623	1.19453	1.09769	0.143289
CoV112	1	M	3	4			94.4	4.18	0.063	2.51	7.75	29.2	0.93	1.81	54.8										27.1	24	39.9	1.23	20.5	4.16	5.94787	18.3649	69.1943	2.20379	4.2891	5.88	14.7	56.4	64.9	33.3	0.114785	0.138488	0.15262	0.067418	0.0501316	0.104442	0.100037	0.534087	0.109556
HD01	1	H	3				58.2	25.2	11.8	3.38	7.79	53.2	1.23	15.9	14.2										17	19.3	55.3	0.23	29.3	2.12	4.14724	9.55828	65.2761	1.5092	19.5092	4.23	12.1	79	91.7	7.07	0.125032	0.103392	0.0859959	0.0801705	0.0891202	0.10318	0.173276	0.792431	0.159204
HD02	1	H	3				81.1	8.03	5.11	3.38	9.9	54	1.83	14.7	9.36										28.6	10.8	36.9	0.03	12.9	2.11	4.03293	11.8124	64.4315	2.18351	17.5397	5.21	12.3	71.8	87.5	10.9	0.129036	0.092437	0.0823347	0.0966526	0.168775	0.144642	0.1155	0.46379	0.289492
HD03	1	H	3				82.5	9.88	4.37	3.74	6.49	50.3	1.81	18.1	14.9										37.2	14.2	38.9	0.1	20.2	3.39	4.64943	8.06813	62.5311	2.25012	22.5012	6.26	10.2	79.1	90.2	9.04	0.123168	0.123185	0.121699	0.0865683	0.145337	0.133563	0.125803	0.596717	0.166056
HD04	1	H	3				94	1.97	3.3	3.39	4.33	64.2	1.17	17.9	5.62										18.3	15.8	54.9	0.097	34.3	2.98	3.72568	4.75876	70.5572	1.28586	19.6725	4.83	5.97	86.8	93.4	6.13	0.0983914	0.0885746	0.0751969	0.0361991	0.0930539	0.107651	0.132824	0.52911	0.0712958
HD05	1	H	3				83.3	10.3	5.06	2.59	9.95	40.1	2.13	33.5	9.26										20	27.1	41.9	0.2	17.9	1.31	2.93418	11.2722	45.4288	2.41305	37.9517	4.79	17.7	73	93.5	5.94	0.0715154	0.0736237	0.0686088	0.0500731	0.0701541	0.0815194	0.102256	0.605	0.101277
HD06	1	H	3				80.1	12.5	6.14	2.76	9.18	58.9	1.18	15.6	9.26										12.7	25.1	53.4	0.077	32.8	2.72	3.14997	10.4771	67.2221	1.34672	17.8042	3.77	12.2	79.7	92.5	7.03	0.0906687	0.100856	0.0984408	0.0546756	0.0964416	0.101471	0.126291	0.799869	0.253221
HD07	1	H	3				81.7	7.14	1.97	1.6	6.43	70.3	0.43	10.9	6.14										23.1	10.7	51.5	0.34	39.4	2.57	1.78452	7.17154	78.4073	0.47959	12.157	2.07	7.93	87.3	94.4	3.73	0.0941928	0.0768562	0.0533248	0.0596625	0.104167	0.108698	0.222576	0.702462	0.245127
HD08	1	H	3				94.7	1.89	2.66	1.94	6.95	56.5	1.03	23.5	5.71										17.6	21.8	50.6	0.091	26.1	2.06	2.15747	7.72909	62.8336	1.14546	26.1343	2.9	10.4	82	94.6	4.15	0.066546	0.084959	0.0704537	0.0265647	0.0457013	0.0641352	0.164356	0.587113	0.10136
HD09	1	H	3				86	5.75	6.11	2.4	3.55	52.1	1.29	30.3	7.15										10.5	16.7	62.2	0.14	32.3	2.25	2.67738	3.96029	58.1214	1.43909	33.8019	4.16	6.08	86.2	95.4	4.07	0.0610708	0.0813421	0.0721397	0.0517276	0.0847049	0.0806391	0.162935	0.65129	0.117409
HD10	1	H	3				79.7	8.37	8.74	4.67	6.13	44.5	1.35	30	8.77										8.91	25.1	55.9	0.17	29.5	2.25	5.3895	7.07444	51.356	1.55799	34.622	7.96	10.2	76	95.4	4.3	0.061788	0.0637846	0.0630212	0.00367586	0.0698726	0.0684679	0.10906	0.708935	0.207041
HD11	1	H	3				88.2	5.28	4.32	3.93	12.5	44	2.3	22.6	10.4										32.7	17.3	39.9	0.097	13.5	1.69						6.51	20.4	70.5	90.3	9.17	0.0940729	0.109473	0.112135	0.0274185	0.0432824	0.0770527	0.0975222	0.661157	0.217493
HD12	1	H	3				76.6	9.73	9.02	3.45	9.62	55	1.7	14	10.5										34.3	12.2	40.3	0.094	21.2	2.41	4.11842	11.4838	65.656	2.02937	16.7124	5.07	13.9	75.4	88	10.7	0.0748867	0.0630548	0.0664704	0.0872219	0.120221	0.101719	0.143727	0.55914	0.220155
HD18	1	H	3				86.9	5.26	3.13	3.02	8.82	42.8	1.79	14.3	20.7										31.8	19.7	38.9	0.092	15.8	1.96	4.26976	12.47	60.5118	2.53075	20.2177	5.28	13.8	69.3	88.1	11.1	0.0732194	0.079966	0.0668786	0.0892137	0.114522	0.111183	0.17251	0.701203	0.228075
HD22	1	H	3				71.7	14.7	9.81	2.83	5.78	44.3	1.91	21.3	17.4										15	25.9	47.5	0.31	30.1	2.49	3.71781	7.59327	58.1976	2.5092	27.9821	5.04	10.3	79	89.8	8.05	0.0542543	0.0766945	0.0490038	0.0201331	0.0812525	0.0726417	0.188305	0.619677	0.125801
HD23	1	H	3				79	12.5	5.23	3.41	10.9	53.2	1.76	14.9	9.46										19.8	29.9	33.9	0.19	25.1	2.61	4.05132	12.95	63.2054	2.09101	17.7023	4.86	14.9	69.7	88.4	10.4	0.144392	0.138774	0.138268	0.131966	0.177431	0.190268	0.250048	1.066	0.310035
HD26	1	H	3				87.5	4.99	3.9	1.76	7.77	47.2	2.08	33.1	3.36										30.8	26.1	25.8	10.9	21.8	3.27	1.91492	8.45392	51.3546	2.26308	36.0135	3.06	12.7	76.9	93.3	5.88	0.109589	0.115142	0.123467	0.135506	0.143985	0.1264	0.176009	0.931782	0.155738
HD27	1	H	3				76.8	7.3	7.81	1.46	6.44	45.2	0.68	7.55	29.9										32.7	11.1	42.6	6.42	5.72	1.42	2.38056	10.5006	73.6997	1.10876	12.3105	2.08	10.1	67.1	89	7.59	0.2916	0.277215	0.26024	0.372093	0.793779	0.370874	0.467591	1.54495	0.439053
HD29	1	H	3				83.2	6.28	3.62	2.4	6.09	53	1.24	23	11.2										13.9	26.6	51.7	2.09	21.2	2.73	2.79949	7.1037	61.822	1.4464	26.8284	3.86	9.44	77.7	93.8	5.07	0.277586	0.166873	0.123453	0.048856	0.0294534	0.134768	0.0789921	0.380165	0.19186
HD30	1	H	3				75.6	12.9	3.46	1.79	10	50.3	1.86	18.8	11.7										23.9	33.5	32.5	1.25	6.22	1.74	2.16314	12.0846	60.7855	2.24773	22.719	2.73	15	72.4	90.7	8.93	0.156688	0.135447	0.132985	0.0244692	0.0260858	0.0916615	0.0542894	0.632524	0.161654
HD32	1	H	3				67.9	17	8.36	3.12	6.8	55.2	1.34	14.7	12.4										30.7	30.2	28.5	1.14	13.1	2.59	3.84426	8.37851	68.0138	1.65106	18.1124	5.33	8.84	74.3	90.1	8.35	0.0940915	0.0539913	0.0315351	0.0108647	0.013287	0.0580156	0.0660737	0.607385	0.128875
[truncated: 318 more columns]
